# Supplementary material for: Divergent sequences of tetraspanins enable plants to specifically recognize microbe-derived extracellular vesicles
Source: Nat Commun. 2023 Aug 12;14:4877. doi: 10.1038/s41467-023-40623-0 (PMC10423219; doi:10.1038/s41467-023-40623-0)
Supplement: Supplementary file 4 — Supplementary Data 1 [file 41467_2023_40623_MOESM4_ESM.xlsx]

## Sheet: Supplementary Data 1
Supplementary Data 1. LC-MS data for P. sojae EVs-associated proteins. Related to Figure 1.
Proteins containing transmembrane regions
Transmembrane protein genes expressed during infection
RxLR effectors
ID (v 1.1)	ID (v 3.0)	Unique Peptides			Description
		Replicate 1	Replicate 2	Replicate 3
Ps_108212	Ps_347186	3	4	4	putative purine-cytosine permease protein
Ps_108429	Ps_255048	17	24	24	hypothetical protein SMAC_10787
Ps_108499	Ps_255463	3	4	4	hypothetical protein DI09_51p50
Ps_109232	Ps_358973	4	10	10	malate dehydrogenase
Ps_109253	Ps_347744	3	5	6	hypothetical protein HMPREF1544_04127
Ps_109355	Ps_289206	8	16	17	mitochondrial substrate carrier family protein ancA
Ps_109387	Ps_354996	3	7	7	prohibitin-2
Ps_109474	Ps_554004	7	5	5	-
Ps_116268	Ps_535774*	5	9	8	hypothetical protein G7K_1032-t1
Ps_127354	Ps_553896	20	1	1	plasma membrane h(+)-atpase 1
Ps_127614	null	4	8	7	-
Ps_127807	Ps_352071	6	9	9	hypothetical protein
Ps_127842	null	4	2	2	-
Ps_127847	Ps_562666	4	1	1	-
Ps_127940	Ps_361407	4	7	7	-
Ps_128441	Ps_445984*	3	5	4	-
Ps_128757	null	5	7	7	hypothetical protein GLOINDRAFT_262137
Ps_129006	Ps_502241	3	6	6	-
Ps_129757	Ps_556501	6	7	6	hypothetical protein ACN38_g4067
Ps_129842	Ps_483262* / Ps_485543*	6	12	11	hypothetical protein RMATCC62417_14888
Ps_130258	Ps_354835	8	3	3	-
Ps_130362	Ps_560249	3	1	1	GDP-mannose transporter Vrg4
Ps_131458	Ps_563466* / Ps_287050*	6	8	8	monosaccharide transporter
Ps_131916	Ps_558093	4	4	4	-
Ps_132439	Ps_531526*	13	0	0	hypothetical protein MVEG_00502
Ps_132967	Ps_350410	3	7	6	hypothetical protein SPPG_03794
Ps_132996	Ps_359744	7	23	24	hypothetical protein LRAMOSA02386
Ps_133304	Ps_551426	3	3	3	hypothetical protein PSEUBRA_SCAF8g02120
Ps_133725	Ps_530775*	8	19	19	Uncharacterized conserved protein
Ps_133726	Ps_319561	3	10	10	hypothetical protein SPPG_05760
Ps_133906	Ps_565103	3	6	6	hypothetical protein SPPG_06376
Ps_133976	Ps_484696* / Ps_539398*	17	16	16	-
Ps_134135	Ps_353508*	3	0	0	hypothetical protein BBAD15_g9485
Ps_134157	Ps_551996	4	8	8	hypothetical protein CANTEDRAFT_114059
Ps_134303	Ps_258942	3	6	6	-
Ps_134559	Ps_482775* / Ps_555131*	14	22	21	hypothetical protein GLOINDRAFT_330753
Ps_134604	Ps_251778	3	2	1	hypothetical protein RMCBS344292_06652
Ps_134642	Ps_469273*	3	0	1	-
Ps_135932	Ps_489431	5	5	6	endoglucanase
Ps_136107	Ps_556171	5	7	6	-
Ps_136249	Ps_472247	3	3	4	-
Ps_136360	Ps_262464	8	8	8	-
Ps_136802	null	4	3	3	tetraspanins
Ps_137325	Ps_253871*	5	5	6	carboxypeptidase C
Ps_138168	Ps_362244	4	10	10	GMC oxidoreductase
Ps_138213	Ps_261090	10	14	14	glycoside hydrolase family 30 protein
Ps_138216	null	15	29	28	glycoside hydrolase family 81 protein
Ps_138217	Ps_261067	6	8	9	glycoside hydrolase family 30 protein
Ps_138392	Ps_530559*	4	3	3	copper transport protein CTR4
Ps_138576	Ps_558546	3	7	7	hypothetical protein ANO11243_037050
Ps_138705	Ps_555467*	5	4	5	hypothetical protein G210_0652
Ps_139262	Ps_286485* / Ps_346845* / Ps_545827*	9	12	13	hypothetical protein SPPG_00644
Ps_139275	Ps_508501*	3	3	4	-
Ps_139280	Ps_510177*	4	10	10	ABC transporter
Ps_139355	Ps_474776* / Ps_455666* / Ps_473284*	4	5	5	hypothetical protein BATDEDRAFT_36345
Ps_139362	Ps_554223	5	6	5	-
Ps_139442	Ps_552564	5	7	7	hypothetical protein SPPG_00024
Ps_139452	Ps_476059	3	3	3	AaceriAER234Wp
Ps_139774	Ps_463474*	5	3	3	-
Ps_139798	Ps_251159	4	5	5	hypothetical protein LRAMOSA08470
Ps_139830	Ps_252187	5	15	15	KLTH0F08426p
Ps_140156	Ps_330576* / Ps_330577*	3	4	3	hypothetical protein, variant
Ps_140206	Ps_493046* / Ps_463818*	3	2	2	hypothetical protein MVEG_11097
Ps_140246	Ps_435288*	4	0	0	-
Ps_140288	Ps_564007	4	5	7	Cellulose synthase catalytic subunit
Ps_140379	Ps_549457* / Ps_318600*	8	13	13	conserved hypothetical protein
Ps_140578	Ps_317681*	3	2	2	phosphate permease
Ps_140951	null	4	5	6	hypothetical protein MVEG_12081
Ps_140975	Ps_302104	4	12	15	Putative Oligosaccharyl transferase STT3 subunit
Ps_141256	Ps_522524	3	7	6	hypothetical protein GLOINDRAFT_341177
Ps_141579	Ps_303807	5	15	12	beta-lactamase
Ps_141815	Ps_328010	9	13	13	hypothetical protein SPPG_00234
Ps_141872	Ps_539687*	4	0	0	-
Ps_142654	Ps_506174* / Ps_334344*	3	1	0	related to Exocyst complex component Sec5
Ps_142831	Ps_560767	6	10	9	hypothetical protein DICSQDRAFT_174353
Ps_142906	Ps_553086	3	1	2	Metallo-dependent phosphatase
Ps_143361	Ps_346620*	9	24	23	plasma membrane ATPase
Ps_143724	Ps_555569	6			hypothetical protein SPPG_03916
Ps_143729	Ps_297429*	4	4	4	-
Ps_143778	Ps_249180*	5	2	2	putative mfs peptide transporter protein
Ps_144035	Ps_496069	4	3	3	-
Ps_144695	Ps_532317	19	9	8	hypothetical protein MVEG_00502
Ps_144697	Ps_566115*	12	1	2	hypothetical protein MVEG_00502
Ps_145345	Ps_249180*	3	0	0	hypothetical protein SS1G_10121
Ps_155590	Ps_285896*	4	8	8	-
Ps_155746	Ps_555928*	3	2	2	tetraspanins
Ps_156084	Ps_508446*	3	1	1	-
Ps_156179	Ps_315314	3	6	6	-
Ps_156369	Ps_490072* / Ps_494495* / Ps_299307* / Ps_494073*	8	3	4	-
Ps_157720	Ps_314508	15	23	25	hypothetical protein O9G_002002
Ps_158019	Ps_341763*	5	5	5	-
Ps_158209	Ps_344948*	3	3	3	hypothetical protein PFICI_05565
Ps_158515	Ps_554181	3	7	7	Major facilitator superfamily
Ps_135639	Ps_346459	5	1	0	Non-Catalytic module family EXPN protein
Ps_108148	Ps_471713	12	37	37	cobalamin-independent methionine synthase MetH/D
Ps_108192	Ps_350632*	10	20	20	hypothetical protein SPPG_08136
Ps_108201	Ps_259407	8	21	23	transketolase
Ps_108296	Ps_489338	6	6	6	hypothetical protein ANO11243_020320
Ps_108305	Ps_285407*	4	17	17	unnamed protein product
Ps_108308	Ps_354299	5	7	6	methylmalonate-semialdehyde dehydrogenase
Ps_108318	Ps_500731*	7	7	7	Tgl1p
Ps_108345	Ps_346157	3	11	10	hypothetical protein GLOINDRAFT_70024
Ps_108373	Ps_297626	3	2	2	V-type ATPase, F subunit
Ps_108374	null	7	8	8	adp-ribosylation factor
Ps_108383	Ps_555969*	5	25	25	gamma-glutamyl phosphate reductase
Ps_108386	Ps_345169	3	24	22	hypothetical protein LRAMOSA05153
Ps_108409	Ps_485399	10	21	19	hypothetical protein BATDEDRAFT_9716
Ps_108417	Ps_255139	3	22	20	heat shock protein 90
Ps_108437	null	4	6	5	-
Ps_108444	Ps_286434	11	17	15	hypothetical protein RO3G_11313
Ps_108469	Ps_354823	3	14	14	Ccp1p
Ps_108473	Ps_314944*	3	6	6	Ypt1p
Ps_108480	Ps_285976*	7	1	1	benzoquinone reductase
Ps_108486	Ps_285996	6	16	16	S-adenosylmethionine synthase
Ps_108498	null	3	5	5	ribosomal 60S subunit protein L11B
Ps_108503	Ps_500480*	5	18	19	hsp77-like protein
Ps_108512	Ps_549619	12	14	14	hypothetical protein MVEG_12081
Ps_108522	Ps_254010	8	3	2	glycosyl hydrolase family 30-1
Ps_108556	Ps_284984*	5	17	18	unnamed protein product
Ps_108569	Ps_287105* / Ps_519650* / Ps_519560* / Ps_337449* / Ps_337450*	6	11	11	40S ribosomal protein S3
Ps_108575	Ps_352366*	4	13	13	hypothetical protein BATDEDRAFT_34749
Ps_108585	Ps_557596	10	21	19	6-phosphogluconate dehydrogenase, decarboxylating
Ps_108602	Ps_557715	3	9	9	hypothetical protein GLOINDRAFT_5339
Ps_108628	null	3	6	6	cytochrome b-c1 complex subunit Rieske, mitochondrial
Ps_108638	Ps_317624*	3	9	9	Thioredoxin-like fold domain-containing protein
Ps_108664	Ps_350409	4	6	6	proliferating cell nuclear antigen (pcna)
Ps_108677	Ps_561869	3	4	4	hypothetical protein PISMIDRAFT_23684
Ps_108711	Ps_485614*	16	10	12	Putative Molecular chaperones HSP70
Ps_108721	Ps_554333	3	11	12	hypothetical protein RMATCC62417_12530
Ps_108742	Ps_353788	9	12	13	Putative Peroxiredoxin
Ps_108758	Ps_552008	7	29	28	Malate synthase A
Ps_108764	Ps_309136	7	11	11	Ypt1p
Ps_108765	Ps_551943	5	9	8	hypothetical protein SPPG_02472
Ps_108775	Ps_353479	3	6	5	mitochondrial pyruvate dehydrogenase E1 component beta subunit
Ps_108777	Ps_355817	11	32	31	heat shock protein 90-1
Ps_108780	Ps_523127	4	45	44	pyruvate carboxylase
Ps_108791	Ps_344860*	14	30	28	protein disulfide-isomerase A1
Ps_108795	Ps_285045	7	8	8	Bet v 7-like protein
Ps_108808	Ps_552147	3	6	5	serine/threonine-protein phosphatase 4
Ps_108827	Ps_260428*	11	1	1	Enolase
Ps_108834	Ps_323195*	3	11	11	ATP-dependent RNA helicase ded-1
Ps_108849	Ps_509650 / Ps_509900	13	14	15	hypothetical protein ACN42_g6890
Ps_108858	Ps_561117	5	12	12	hypothetical protein, variant
Ps_108887	Ps_360745	7	12	12	2,3-bisphosphoglycerate-dependent phosphoglycerate mutase
Ps_108891	Ps_297111	5	6	5	Similar to Exoglucanase 1
Ps_108913	Ps_549026	3	43	41	ATP citrate (Pro-S)-lyase
Ps_108918	Ps_254604	5	72	72	Putative Acetyl-CoA carboxylase
Ps_108926	Ps_353822	7	15	15	14-3-3 protein
Ps_108954	Ps_343277*	27	7	7	pyruvate,phosphate dikinase
Ps_108957	Ps_322344	3	5	5	eukaryotic translation initiation factor 6
Ps_108964	Ps_353926*	4	4	4	ubiquitin
Ps_108967	Ps_353917	5	12	12	-
Ps_108974	Ps_356169	4	7	7	Small GTPase
Ps_108986	Ps_354739	9	11	12	actin-A3b, cytoplasmic
Ps_108996	Ps_300022*	6	22	22	hypothetical protein
Ps_108999	Ps_502845*	3	6	6	hypothetical protein SPPG_06999
Ps_109003	Ps_285579*	10	1	1	glyceraldehyde-3-phosphate dehydrogenase
Ps_109018	Ps_293395*	8	16	16	aconitate hydratase, mitochondrial
Ps_109063	Ps_526336	4	9	9	Phosphomannomutase
Ps_109077	Ps_544689	10	12	12	hypothetical protein RMATCC62417_06621
Ps_109081	Ps_502841	8	7	6	hypothetical protein M408DRAFT_127044
Ps_109085	Ps_503109	7	1	1	hypothetical protein M408DRAFT_127044
Ps_109095	Ps_347096	3	21	21	adenosylhomocysteinase
Ps_109096	Ps_562397	3	5	5	Similar to Exoglucanase 1
Ps_109097	Ps_562400*	12	13	14	hypothetical protein G7K_1032-t1
Ps_109126	null	3	5	5	hypothetical protein BATDEDRAFT_18619
Ps_109144	Ps_358108*	3	5	2	2-phosphoglycerate dehydratase
Ps_109161	Ps_312079*	3	19	18	hypothetical protein BATDEDRAFT_18060
Ps_109170	Ps_316376	3	5	4	cytochrome c
Ps_109172	Ps_354912*	4	3	3	Cysteine synthase A
Ps_109216	null	3	2	2	hypothetical protein SPPG_08301
Ps_109246	Ps_354467*	3	17	17	putative methyltransferase type 11 protein
Ps_109255	Ps_353904	6	19	19	protein disulfide-isomerase domain
Ps_109259	Ps_353901*	7	39	39	Eft1p
Ps_109277	Ps_493203	3	2	2	putative Cloroperoxidase
Ps_109281	Ps_355355	4	4	4	Xyloglucanase A
Ps_109313	Ps_356041	6	6	6	hypothetical protein RO3G_01050
Ps_109328	Ps_292780	4	5	4	calmodulin
Ps_109348	Ps_473521	3	16	19	putative alanine-tRNA ligase
Ps_109350	Ps_284351	7	17	16	hypothetical protein G7K_1498-t1
Ps_109368	Ps_288739*	3	12	12	pyruvate kinase
Ps_109369	Ps_525100	9	5	4	pyruvate kinase
Ps_109375	Ps_355840	8	16	17	ATP synthase F1 beta subunit
Ps_109381	Ps_250501	5	3	4	putative pectate lyase protein
Ps_109384	Ps_354062	8	14	13	Putative Elongation factor 1-alpha
Ps_109389	Ps_355000	3	9	10	guanine nucleotide-binding protein subunit beta-2-like 1
Ps_109397	Ps_477165*	3	5	5	hypothetical protein PFL1_04735
Ps_109413	Ps_286774	3	10	10	adenylate kinase 1
Ps_109419	Ps_347172*	4	12	12	adenylosuccinate synthase
Ps_109427	Ps_284940	3	6	8	GTP-binding protein sar1
Ps_109429	Ps_560950	3	16	16	hypothetical protein
Ps_109443	Ps_358814*	5	19	21	hypothetical protein SCHCODRAFT_65225
Ps_109468	Ps_355963	11	19	19	phosphoglycerate kinase
Ps_109481	Ps_286376	15	28	29	heat shock 70 kDa protein
Ps_109490	Ps_560655	3	25	27	Dnm1p
Ps_109491	Ps_510154	3	3	3	40S ribosomal protein S12
Ps_109499	Ps_250961	5	22	22	glucose-6-phosphate dehydrogenase
Ps_109501	Ps_336750*	3	9	13	Apl2p
Ps_109565	Ps_354100	11	22	23	isocitrate dehydrogenase
Ps_109566	Ps_354389	4	7	6	hypothetical protein
Ps_109567	Ps_354390	3	4	4	Chain B
Ps_109597	Ps_549587	5	21	20	Putative Heat shock protein 60
Ps_109612	Ps_353812	4	16	16	hypothetical protein RO3G_14024
Ps_109633	Ps_289062*	13	31	31	aaa atpase
Ps_109640	Ps_246181	4	10	10	hypothetical protein PaG_01981
Ps_109643	Ps_482691	3	5	6	60S ribosomal protein L1-B
Ps_109646	Ps_356215	8	8	7	hypothetical protein SPPG_08336
Ps_109647	Ps_551513*	6	7	8	hypothetical protein SPPG_08336
Ps_109681	Ps_559651	7	5	7	Glycosyl hydrolase family 12
Ps_109740	Ps_517658	3	0	2	carbohydrate esterase family 5 protein
Ps_109755	Ps_354913	3	6	5	Cysteine synthase A
Ps_109760	Ps_284295	11	1	1	Enolase
Ps_111850	Ps_555885*	5	11	13	CAMK1 protein kinase
Ps_112240	Ps_485337*	4	10	9	D-arabinono-1,4-lactone oxidase
Ps_115116	null	3	3	4	choline-phosphate cytidylyltransferase
Ps_116416	Ps_353544	6	7	7	GTP-binding protein ypt2
Ps_117988	null	3	12	10	T-complex protein 1 subunit eta
Ps_118625	Ps_354770	4	9	10	CK1-D protein kinase
Ps_121523	Ps_537442*	3	10	10	hypothetical protein MVEG_05895
Ps_125583	Ps_354681*	5	3	3	CYFA0S02e10990g1_1
Ps_126182	Ps_344705*	10	0	0	hsp70-like protein
Ps_127024	Ps_553175	7	11	11	hypothetical protein M378DRAFT_185469
Ps_127149	Ps_440604* / Ps_437726*	4	4	4	-
Ps_127180	Ps_343516*	4	7	8	hypothetical protein GLOINDRAFT_310468
Ps_127216	Ps_553779	3	8	7	-
Ps_127302	Ps_476002	3	0	0	glycoside hydrolase family 131 protein
Ps_127337	Ps_553882	3	2	2	-
Ps_127343	Ps_472009 / Ps_476077	3	0	0	hypothetical protein
Ps_127373	Ps_430630*	12	9	9	endopolygalacturonase C
Ps_127575	Ps_494746	3	24	22	Aminopeptidase N
Ps_127974	Ps_250672	3	0	0	hypothetical protein AGABI1DRAFT_110999
Ps_127975	Ps_250546	3	0	0	cutinase
Ps_127984	Ps_516506*	4	10	10	-
Ps_128333	Ps_353757	9	7	7	hypothetical protein
Ps_128346	Ps_284618*	11	1	1	hypothetical protein BATDEDRAFT_35892
Ps_128387	Ps_553409	4	5	5	glycoside hydrolase family 17 protein
Ps_128396	Ps_553407	12	12	11	polysaccharide lyase family 4 protein
Ps_128405	Ps_476328	5	4	4	hypothetical protein RO3G_08627
Ps_128438	Ps_472150* / Ps_421947*	4	0	0	hypothetical protein AMAG_04450
Ps_128487	null	3	2	2	-
Ps_128510	Ps_350499	3	10	11	carbon catabolite-derepressing protein kinase
Ps_128616	Ps_558708	5	3	3	hypothetical protein RO3G_15315
Ps_128619	Ps_497435	3	4	4	hypothetical protein RO3G_15315
Ps_128727	Ps_558788	3	3	3	hypothetical protein LY89DRAFT_337845
Ps_128754	Ps_354294	7	9	8	hypothetical protein AMAG_04466
Ps_128780	Ps_543825*	13	5	6	hypothetical protein RO3G_11313
Ps_128781	Ps_543825*	11	2	2	hypothetical protein RO3G_11313
Ps_128860	Ps_360424	4	24	24	AKT protein kinase
Ps_128951	Ps_499794*	3	2	2	putative secreted protein
Ps_128978	Ps_501916	8	3	2	-
Ps_129213	Ps_354114* / Ps_555620*	3	11	10	NAD-dependent epimerase/dehydratase
Ps_129292	Ps_285174	5	5	5	-
Ps_129331	null	3	13	15	hypothetical protein SPPG_02887
Ps_129771	Ps_254965	5	4	4	-
Ps_129772	Ps_311062* / Ps_483835*	8	9	8	-
Ps_129859	Ps_556403*	6	14	14	hypothetical protein FOMG_02394
Ps_129901	Ps_478522*	3	4	5	Thioredoxin-like fold domain-containing protein
Ps_130345	Ps_545197* / Ps_560237*	6	16	16	hypothetical protein GLOINDRAFT_77961
Ps_130351	Ps_504502*	3	1	1	-
Ps_130452	Ps_501475	6	7	6	Piso0_002273
Ps_130483	Ps_560377	7	14	15	hypothetical protein BATDEDRAFT_20919
Ps_130492	Ps_560380	10	0	0	glucosylceramidase
Ps_130493	Ps_560381	3	3	3	beta-1,6-glucanase
Ps_130495	Ps_545349*	3	2	2	-
Ps_130499	Ps_498220	5	4	5	Endo-1,6-beta-D-glucanase
Ps_130865	Ps_355894*	9	10	10	rna-directed rna polymerase
Ps_130996	Ps_347994	3	4	4	glycoside hydrolase family 5 protein
Ps_131015	Ps_527497	7	0	1	hypothetical protein ANO11243_020320
Ps_131084	Ps_550055	5	7	7	BOT2
Ps_131128	Ps_306319	3	13	13	hypothetical protein UCREL1_6634
Ps_131139	Ps_340200* / Ps_355994*	9	6	7	Cell wall endo-beta-1,3-glucanase
Ps_131265	Ps_478177* / Ps_554976* / Ps_311705*	4	9	9	hypothetical protein GYMLUDRAFT_149854
Ps_131269	Ps_285013	5	9	10	40S ribosomal protein S1
Ps_131361	Ps_359355*	3	2	2	-
Ps_131632	Ps_563622	4	10	11	RasGEF domain-containing serine
Ps_131639	Ps_337515	3	0	0	-
Ps_131772	Ps_329589*	3	0	0	hypothetical protein AMAG_02207
Ps_131780	Ps_360129*	15	21	19	hypothetical protein MAPG_04544
Ps_131861	null	3	16	17	-
Ps_131883	Ps_313851*	4	0	1	Glycosyl hydrolase 53
Ps_131978	Ps_543077	6	31	29	PKA protein kinase
Ps_132144	Ps_488713	4	1	0	-
Ps_132196	Ps_490226* / Ps_490809* / Ps_354436*	3	4	4	involved in pH-dependent actin filament depolarization
Ps_132210	Ps_495993	5	3	2	hypothetical protein GLOINDRAFT_316563
Ps_132222	Ps_489646*	3	2	2	putative pectin lyase a precursor protein
Ps_132225	Ps_490617*	11	2	2	Probable pectin lyase
Ps_132296	Ps_348439	6	9	8	hypothetical protein GLOTRDRAFT_105951
Ps_132333	Ps_341495	3	1	0	-
Ps_132390	null	3	6	7	hypothetical protein BATDEDRAFT_93128
Ps_132426	Ps_289129	3	15	14	hypothetical protein DRE_01347
Ps_132587	null	6	4	3	Endoglucanase-6B
Ps_132609	Ps_548252*	36	64	65	Thioredoxin-like fold domain-containing protein
Ps_132630	Ps_347458	4	10	11	hypothetical protein G7K_0255-t1
Ps_132679	null	5	4	5	-
Ps_132768	Ps_355310	7	15	15	hypothetical protein AMAG_14624
Ps_133120	Ps_354938	7	26	24	hypothetical protein SPPG_06034
Ps_133199	Ps_546965	6	2	2	putative pectin lyase a precursor protein
Ps_133321	Ps_320132	3	2	2	-
Ps_133424	Ps_296404	3	8	9	hypothetical protein MVEG_03630
Ps_133449	Ps_478083	3	10	11	hypothetical protein MVEG_07170
Ps_133598	Ps_258189	7	8	7	hypothetical protein AMAG_10973
Ps_133710	Ps_554256*	5	3	4	hypothetical protein LRAMOSA02354
Ps_133729	Ps_565773*	3	6	7	-
Ps_133940	Ps_478382*	10	12	12	-
Ps_133977	Ps_482015	4	2	2	-
Ps_134121	Ps_475612	13	15	16	1,3-beta-glucan synthase
Ps_134122	Ps_537023*	5	4	7	glycosyltransferase family 48 protein
Ps_134235	Ps_477321	22	62	65	Putative B-glucan synthase
Ps_134329	Ps_564300	3	16	14	1,3-beta-glucan synthase
Ps_134349	Ps_347790	3	18	15	Myosin tail 2 domain-containing protein
Ps_134533	Ps_350080	3	4	4	-
Ps_134550	Ps_251756	5	14	14	putative WD repeat-containing protein
Ps_134663	Ps_537560*	3	0	0	Barwin-like endoglucanase
Ps_134704	Ps_552631*	6	6	6	hypothetical protein KAFR_0C02070
Ps_134714	Ps_246230	8	3	2	hypothetical protein KAFR_0C02070
Ps_134726	Ps_473590	3	4	2	KRE8
Ps_134757	Ps_467464	16	1	0	-
Ps_134768	Ps_467340*	4	2	1	endo-beta-1,3-glucanase
Ps_134833	Ps_358508	3	8	7	-
Ps_134912	Ps_353552*	8	31	31	hypothetical protein MVEG_02824
Ps_135124	Ps_508963*	7	6	5	-
Ps_135178	Ps_354758	3	5	5	40S ribosomal S14
Ps_135218	Ps_351491	3	0	0	family 3 glycoside hydrolase
Ps_135333	Ps_347055*	4	9	8	RxLR effector PsAvh266a2
Ps_135415	Ps_529493	9	7	8	Tyrosinase
Ps_135506	Ps_565346*	3	0	0	-
Ps_135611	Ps_252919*	12	0	0	-
Ps_135613	Ps_332878	11	0	0	-
Ps_135615	Ps_252890	7	8	9	-
Ps_135616	Ps_332881	6	0	0	-
Ps_135618	Ps_510312*	7	0	0	-
Ps_135798	Ps_481470*	4	6	7	hypothetical protein GLOINDRAFT_340552
Ps_136037	null	3	2	2	hypothetical protein
Ps_136247	Ps_477644*	4	7	7	-
Ps_136278	Ps_537835	4	20	20	ketol-acid reductoisomerase-like protein
Ps_136645	Ps_485352	5	6	7	-
Ps_136653	Ps_253210 / Ps_480193	3	3	3	hypothetical protein
Ps_136709	Ps_361753	3	11	14	26S proteasome regulatory subunit N3
Ps_136735	Ps_470715* / Ps_566207*	3	2	2	hypothetical protein
Ps_136971	Ps_314431*	3	8	7	putative malate protein
Ps_136985	null	5	3	3	-
Ps_137128	Ps_262839*	4	10	9	hypothetical protein
Ps_137148	null	4	0	0	hypothetical protein PILCRDRAFT_11701
Ps_137197	Ps_491286*	6	0	1	hypothetical protein PV10_03943
Ps_137332	Ps_372907*	3	0	0	-
Ps_137624	Ps_505382	3	1	1	mitochondrial carrier
Ps_137787	Ps_341213*	3	3	3	hypothetical protein OIDMADRAFT_59472
Ps_137803	Ps_251811*	13	8	7	glycosyl hydrolase-like proteins family 32 superfamily
Ps_137835	Ps_544658	5	9	10	candidate beta-glucosidase
Ps_137843	Ps_559706	6	37	37	myosin 2
Ps_137917	Ps_559773	7	10	10	hypothetical protein M408DRAFT_127044
Ps_137929	null	4	5	6	glycoside hydrolase family 1 protein
Ps_137930	Ps_544745	3	0	1	putative beta-glucosidase
Ps_137961	Ps_469665	11	30	29	ABC transporter
Ps_137984	Ps_320485	4	1	3	hypothetical protein BATDEDRAFT_12272
Ps_138060	Ps_355035	4	8	9	hypothetical protein
Ps_138074	Ps_355037	5	7	6	-
Ps_138194	Ps_565433	3	9	10	Cdc15p
Ps_138365	Ps_495632*	4	1	1	-
Ps_138625	Ps_286936*	5	0	0	Glucokinase
Ps_138630	Ps_355187	4	6	6	Glucokinase
Ps_138692	Ps_350197	6	20	19	Inorganic pyrophosphatase domain-containing protein
Ps_138757	Ps_555423	3	2	2	hypothetical protein GLOTRDRAFT_105951
Ps_138953	Ps_541069	3	0	0	hypothetical protein
Ps_139042	Ps_559294	5	9	9	hypothetical protein SPPG_01407
Ps_139104	Ps_457095*	3	3	1	hypothetical protein S40293_10201
Ps_139122	Ps_284536* / Ps_284538*	3	4	4	putative antibiotic biosynthesis monooxygenase protein
Ps_139331	Ps_560782	5	11	11	hypothetical protein NDAI_0F02540
Ps_139425	Ps_284138*	5	0	0	hypothetical protein BATDEDRAFT_35892
Ps_139486	Ps_353608*	4	1	0	-
Ps_139557	Ps_542939	3	12	7	hypothetical protein SPPG_01762
Ps_139665	Ps_524332*	5	7	5	-
Ps_139685	Ps_355862*	7	11	11	hypothetical protein
Ps_139686	Ps_355861*	3	6	6	hypothetical protein MVEG_03517
Ps_139691	Ps_524334	4	0	0	-
Ps_139933	Ps_347773	3	3	2	hypothetical protein SPPG_03729
Ps_140016	Ps_556648	6	11	12	Putative TKL protein kinase
Ps_140046	Ps_325136	6	13	13	-
Ps_140057	Ps_478148*	4	72	74	fatty acid synthase beta subunit dehydratase
Ps_140128	Ps_345928	11	27	27	-
Ps_140146	Ps_262540*	3	3	2	Tpk2p
Ps_140275	null	4	9	7	hypothetical protein FOTG_19105
Ps_140346	Ps_260821	13	17	17	hypothetical protein
Ps_140525	Ps_355941	3	2	3	RxLR effector PsAvh260
Ps_140694	Ps_529711*	6	6	3	-
Ps_140695	Ps_348327	3	2	2	hypothetical protein THAR02_06336
Ps_140976	Ps_354799	3	6	7	hypothetical protein
Ps_141609	Ps_354972	5	8	7	outer mitochondrial membrane protein porin
Ps_141610	Ps_354973	6	6	5	hypothetical protein CYLTODRAFT_379723
Ps_141685	Ps_347179	3	5	5	hypothetical protein HMPREF1544_10242
Ps_141871	Ps_284951*	3	3	3	-
Ps_141896	Ps_505323	6	12	12	aldose 1-epimerase
Ps_141898	Ps_507124	11	12	12	aldose 1-epimerase
Ps_141900	Ps_545950	16	33	34	hypothetical protein
Ps_141953	Ps_283992	5	9	9	peroxiredoxin
Ps_141974	Ps_553148	3	4	4	hypothetical protein GLOTRDRAFT_105951
Ps_141989	Ps_475269	5	1	1	predicted protein
Ps_142023	Ps_349585*	27	71	72	Putative Vacuolar protein sorting-associated protein 27
Ps_142200	Ps_566368	16	3	3	Aif1p
Ps_142228	Ps_354725 / Ps_545931	5	17	17	hypothetical protein SPPG_02228
Ps_142252	Ps_506516 / Ps_333086	3	0	0	hypothetical protein NECHADRAFT_18623
Ps_142260	Ps_359164*	4	5	6	Tef4p
Ps_142328	Ps_362097	13	40	40	myosin ATPase
Ps_142383	Ps_353435	6	8	10	hypothetical protein MVEG_12081
Ps_142575	Ps_509561	4	3	3	-
Ps_142675	Ps_509757	8	7	7	hypothetical protein SPPG_08088
Ps_142741	Ps_520072	4	5	3	hypothetical protein SCHCODRAFT_78986
Ps_142748	Ps_520208*	4	2	2	hypothetical protein
Ps_142751	Ps_563970	10	7	7	hypothetical protein SPPG_03366
Ps_142752	Ps_347674*	6	4	2	hypothetical protein SPPG_03366
Ps_142753	Ps_355347	8	7	7	hypothetical protein O9G_001159
Ps_142754	Ps_261536*	4	5	5	hypothetical protein O9G_001159
Ps_142774	Ps_545686*	3	15	17	hypothetical protein GMDG_09019, partial
Ps_142836	Ps_560777* / Ps_560779* / Ps_560780*	5	4	4	hypothetical protein AMAG_17169
Ps_142894	Ps_252576	6	5	5	hypothetical protein LRAMOSA03726
Ps_143054	Ps_361895	7	8	8	1,3-beta-glucan synthase
Ps_143055	Ps_564380	3	1	1	-
Ps_143521	Ps_512894	3	0	0	Linoleate 11-lipoxygenase
Ps_143525	Ps_286750	4	10	9	hypothetical protein AMAG_09455
Ps_143531	Ps_511802	6	2	2	hypothetical protein MVEG_09473
Ps_143535	Ps_286146*	10	1	1	hypothetical protein BATDEDRAFT_35892
Ps_143782	Ps_549561* / Ps_524789*	15	34	33	70 kDa heat shock protein 2
Ps_143969	Ps_350735	6	60	63	clathrin heavy chain 1
Ps_143991	Ps_563993	3	0	1	hypothetical protein SPPG_03366
Ps_144069	Ps_359322*	4	14	13	glutamine-fructose-6-phosphate transaminase (isomerizing)
Ps_144196	Ps_512339	5	0	0	Amball domain protein
Ps_144346	Ps_342845* / Ps_535258*	6	12	13	alpha,alpha-trehalose-phosphate synthase
Ps_144420	Ps_549577	3	1	1	hypothetical protein PTT_06977
Ps_144479	Ps_348745* / Ps_536256*	11	20	21	hypothetical protein AMAG_11025
Ps_144555	Ps_251935	7	1	1	Xylobiase bxlB
Ps_144562	Ps_355169 / Ps_286907	3	5	5	methionine-tRNA ligase, beta subunit
Ps_144583	null	3	0	0	-
Ps_144660	Ps_307569*	8	1	0	Sec14 cytosolic factor
Ps_144753	Ps_564714	7	10	10	hypothetical protein Z517_03795
Ps_144768	Ps_260351*	5	2	1	hypothetical protein MVEG_02500
Ps_144810	Ps_247517*	5	23	24	heat shock protein 70
Ps_144990	Ps_551295*	16	2	2	Aif1p
Ps_145331	Ps_545250	3	0	0	-
Ps_145350	Ps_355265* / Ps_287071*	4	0	0	Ure2p9
Ps_145389	Ps_396909* / Ps_535246*	5	6	6	-
Ps_145549	Ps_253233*	5	0	0	hypothetical protein O9G_001159
Ps_155728	Ps_540811* / Ps_345124*	3	8	6	hypothetical protein SPPG_03260
Ps_155769	Ps_345165* / Ps_359660*	8	12	12	hypothetical protein MVEG_03812
Ps_155788	Ps_354157	3	2	2	-
Ps_155802	Ps_503999	3	1	1	-
Ps_155889	Ps_255083	4	20	18	hypothetical protein LRAMOSA00400
Ps_155938	Ps_353841	3	0	0	-
Ps_156006	Ps_354853*	3	4	4	hypothetical protein MVEG_11021
Ps_156136	Ps_503540	7	1	1	hypothetical protein JL09_g3007
Ps_156339	Ps_313688*	3	0	0	-
Ps_156526	Ps_336944*	3	16	15	nucleotide sugar dehydrogenase
Ps_156530	Ps_355228	12	13	15	-
Ps_156590	Ps_464988*	7	9	9	hypothetical protein A1Q1_05912
Ps_156688	Ps_354969*	7	9	10	-
Ps_156853	Ps_312016*	5	2	2	-
Ps_157099	Ps_264911*	7	21	20	hypothetical protein AMAG_15542
Ps_157135	Ps_284519* / Ps_284520*	6	16	16	fructose-bisphosphate aldolase
Ps_157608	Ps_285564*	4	10	9	glucose-6-phosphate isomerase
Ps_157877	Ps_479774* / Ps_555469*	3	33	34	ubiquitin-activating enzyme E1
Ps_157895	Ps_297245*	6	9	10	hypothetical protein O988_08457
Ps_158059	Ps_558202	3	5	5	hypothetical protein PHACADRAFT_173010
Ps_158132	Ps_564037* / Ps_518325* / Ps_398589* / Ps_519169* / Ps_518545*	5	16	16	multidrug resistance protein CDR1
Ps_158281	Ps_551377*	12	3	1	-
Ps_158318	Ps_352787* / Ps_305996*	13	12	12	Gpn2p
Ps_158491	Ps_354726	3	2	2	-
Ps_158495	Ps_541628* / Ps_483240* / Ps_349821*	3	8	11	hypothetical protein
Ps_158500	Ps_250287	3	1	2	hypothetical protein PAXINDRAFT_88385
Ps_158882	Ps_554034	23	45	42	hypothetical protein RO3G_09121
