# Supplementary material for: Divergent sequences of tetraspanins enable plants to specifically recognize microbe-derived extracellular vesicles
Source: Nat Commun. 2023 Aug 12;14:4877. doi: 10.1038/s41467-023-40623-0 (PMC10423219; doi:10.1038/s41467-023-40623-0)
Supplement: Supplementary file 5 — Supplementary Data 2 [file 41467_2023_40623_MOESM5_ESM.xlsx]

## Sheet: Supplementary Data 2
Supplementary Data 2. Transcription levels of 95 genes. Related to Figure 1.
Red marks the cloned genes
tracking_id	MY	ZO	GC	IF05h	IF3h	IF6h	IF12h	IF24h	IF36h	IF48h
Ps_109232	389.992	2.05951	19.9884	117.755	80.6553	18.5772	15.9048	472.453	698.127	655.772
Ps_109355	1281.33	1645.95	3860.84	886.678	3665.38	4108.21	4285.42	1533.27	833.228	918.099
Ps_109387	164.651	87.4621	468.738	37.8644	416.673	535.552	479.736	231.953	165.353	168.858
Ps_127354	271.023	620.116	547.247	308.841	634.503	442.233	379.735	266.548	180.504	160.02
Ps_127807	127.504	3.33461	14.8839	10.0017	23.1924	62.9643	81.697	73.9804	59.6288	57.5273
Ps_127940	166.65	21.5222	109.671	410.812	393.117	382.677	307.757	200.507	138.703	155.414
Ps_128757	93.9263	90.8134	127.749	26.215	56.7957	42.2548	22.8345	36.3011	27.1898	26.5481
Ps_130258	85.214	1039.94	219.893	193.383	224.477	193.201	230.652	202.116	195.612	165.981
Ps_130362	70.8399	23.2177	49.533	13.9464	36.3761	93.0513	91.5037	64.0223	49.9506	55.8542
Ps_131458	773.411	6.34511	2345.1	41.8273	466.98	373.486	253.89	16.8913	3.97546	5.13444
Ps_132967	29.0682	52.0928	34.0218	26.422	26.8371	21.5854	29.3745	33.7486	35.6173	37.3682
Ps_133726	187.52	8.93376	85.894	46.3287	125.952	205.825	228.465	196.808	177.982	180.682
Ps_134157	118.052	113.244	73.0672	30.0324	41.0898	39.263	50.3429	88.3783	111.833	99.0333
Ps_136107	343.763	743.88	307.349	194.706	119.51	77.6482	60.8952	128.835	152.164	155.706
Ps_136802	33.287	15.623	10.4674	58.4127	54.634	20.4095	53.4898	38.8441	31.7231	34.5622
Ps_138392	41.3215	50.8906	23.1361	12.8217	14.851	8.32557	9.53615	20.3638	29.2571	25.5179
Ps_139275	31.0764	466.319	41.4201	34.324	38.8676	29.2072	14.4041	28.3637	24.9755	23.9513
Ps_139280	90.8235	27.4962	12.5256	12.8927	9.62088	6.49999	50.8728	36.6607	18.8265	18.6865
Ps_139362	154.135	236.76	135.722	43.2557	55.4352	46.6992	41.1105	77.9037	98.0177	80.3364
Ps_139442	55.1151	37.9627	18.8149	24.5157	25.6055	38.4238	39.3852	50.7321	59.9496	47.7947
Ps_140288	113.916	60.3661	58.6566	37.5617	49.6037	64.9367	100.773	97.6453	99.0316	90.1758
Ps_140975	64.7057	0.352748	44.8398	38.3335	76.6989	91.1581	135.215	107.662	88.7355	84.5488
Ps_141872	1.46631	250.095	2.90931	123.922	31.4546	18.5382	1.27646	0.380125	0.375142	1.91102
Ps_143361	176.274	67.2063	352.694	206.639	163.085	182.283	144.266	88.3102	71.922	69.2958
Ps_144035	8.4889	7.04532	75.8216	43.1528	84.4864	38.7188	78.0242	35.3321	32.3254	20.9591
Ps_155746	124.607	146.822	51.123	12.6824	14.6904	16.4726	22.0075	15.806	33.8417	27.8444
Ps_158209	73.5989	260.964	34.816	35.0347	32.8306	50.9995	55.974	70.2135	80.6536	75.2952
Ps_135639	4.07654	167.171	13.1581	107.422	173.87	125.297	69.7268	21.4819	12.4898	8.67044
Ps_108212	75.7778	0.0227858	31.9279	0	3.83868	2.88166	7.62524	16.0831	15.8676	17.279
Ps_108429	1675.82	0.663737	18.8411	0	39.2129	282.191	901.027	1032.44	772.165	784.154
Ps_108499	86.3322	1.18641	7.45342	0	12.67	19.0138	30.5797	93.6264	76.167	57.4778
Ps_109253	417.149	0.513932	2.46475	9.4746	63.2286	28.3661	233.555	1834.42	1007.81	1112.67
Ps_109474	83.3651	0.109772	52.5709	10.5294	0	1.14855	7.36496	103.055	84.5914	81.5981
Ps_116268	141.734	0.0491112	86.3896	0	8.27513	17.077	34.066	78.2519	41.2842	42.3799
Ps_127614	78.278	3.08745	48.952	4.26682	26.005	20.9192	8.95916	52.8322	89.8157	83.3492
Ps_127842	57.6907	0.394697	93.2615	1.38589	14.4701	16.2746	14.3941	21.3134	3.52297	2.90589
Ps_127847	165.779	15.6677	24.5857	4.82211	62.9586	59.8399	73.8881	227.12	200.457	227.301
Ps_128441	29.8953	0.408263	0.79729	0	6.26147	23.434	19.6202	46.5415	51.7148	43.2631
Ps_129006	5.08043	4.39103	9.26838	4.64	4.03912	9.09418	8.59921	2.90546	4.38448	6.01253
Ps_129757	43.614	0	0.0149474	0	4.67573	0.879087	0.330931	0.198136	0.293017	0.745884
Ps_129842	133.926	35.5879	146.41	1.52953	7.99543	43.0756	55.1081	125.437	158.536	153.899
Ps_131916	23.078	5.85855	6.06411	2.35273	28.6718	12.2954	40.6981	16.984	11.0297	12.7749
Ps_132439	3.3297	13.7136	7.0562	9.20513	16.3133	7.13003	4.12927	2.09751	2.4796	2.25743
Ps_132996	102.148	16.3595	31.2006	6.74075	23.4955	30.0379	43.2368	85.0259	85.9392	91.1194
Ps_133304	41.6491	2.24213	49.1956	2.38478	12.4549	40.5003	40.6653	31.7931	31.6314	47.6737
Ps_133725	4.79012e-10	38.5121	2.38751e-11	9.99078	21.2865	14.5601	25.1851	27.8904	36.2658	36.7712
Ps_133906	1.19289	0.245295	0.219865	0	0	0	0	0.728783	0.359441	0.976269
Ps_133976	19.5329	0.254595	1.16699	20.0177	7.93246	8.35932	6.50492	12.378	18.9621	16.1424
Ps_134135	31.713	7.4949	29.2195	21.3092	0	10.3436	14.5538	22.1995	24.6526	18.0111
Ps_134303	253.774	1.39888	47.2549	3.22936	44.9352	130.435	268.133	175.757	209.81	204.313
Ps_134559	91.2509	5.42583	0.126082	0	4.19339	1.05239	0.987851	8.77344	3.82649	4.11321
Ps_134604	11.4251	40.3058	6.18664	9.53852	11.061	10.3582	16.5229	19.3984	12.115	16.6582
Ps_134642	32.1255	13.5856	14.2103	0	5.10116	1.9118	3.62616	27.6034	28.1007	24.766
Ps_135932	345.91	2.52955	113.512	8.51808	22.2494	9.7446	2.63022	43.1621	27.9486	36.2757
Ps_136249	19.9877	1.07785	1.15832	0	0	5.83709	10.3359	28.0937	46.585	40.8474
Ps_136360	19.191	2.07057	0.0570756	0	17.8951	25.169	20.9685	5.48769	2.80123	3.17106
Ps_137325	73.0197	1.50212	3.5078	0	10.9389	2.73786	15.5162	36.5784	39.6629	38.1255
Ps_138168	20.8871	1.03461	0.556467	0	0	2.64061	5.98384	18.5318	36.3045	37.2022
Ps_138213	119.496	0.0285198	0.830254	0	0	13.7662	34.0138	101.296	136.722	119.29
Ps_138216	124.472	1.46666	9.51884	1.55604	2.71126	32.6091	81.7944	78.5599	82.2801	86.0171
Ps_138217	85.2731	0.180952	2.0883	0	0	30.9339	65.8524	69.6046	78.079	79.0552
Ps_138576	102.261	27.3273	12.1301	6.50454	5.66637	13.8412	38.5303	102.725	152.721	139.496
Ps_138705	42.4884	0.296921	1.71417	0	16.5615	21.6417	21.2978	50.0984	66.4394	65.7084
Ps_139262	679.213	0.0490914	25.9171	0	3.04039	15.992	32.7447	155.542	107.558	88.2646
Ps_139355	61.9016	30.5876	56.6624	1.31375	11.4484	0.861021	7.12991	14.8456	17.793	15.9902
Ps_139452	12.567	3.20619	4.30134	4.77281	12.4633	3.11751	3.53854	4.04275	5.02978	5.15343
Ps_139774	849.061	8.73915	8.04052	3.38593	5.89882	6.64936	15.4622	537.204	158.209	287.087
Ps_139798	217.61	0.340158	0.517973	5.49138	9.55619	0	0.678956	95.5696	45.5692	49.4449
Ps_139830	91.774	3.40547	24.9513	8.36591	21.869	10.9631	42.6569	125.61	92.9863	101.211
Ps_140156	27.4929	0.0136085	0.818895	0	0	0	0.648418	16.8896	21.0534	9.98749
Ps_140206	312.445	54.2606	120.96	5.64677	36.0638	20.9339	17.1966	37.0641	29.1641	29.2847
Ps_140246	20.6532	0.0338966	3.71461	0	0	0	0	5.31405	10.7332	5.67207
Ps_140379	288.266	1.14111	0.982784	0.937169	21.242	23.9827	34.1942	35.4731	43.7709	52.9475
Ps_140578	50.5577	7.24028e-07	1.2486e-08	0	7.48308	0.934956	0.354561	2.3201	3.12302	1.59113
Ps_140951	120.57	0.990002	1.23387	0	3.4961	26.2556	44.6206	167.685	193.442	177.202
Ps_141256	29.0162	44.4457	29.4593	9.56518	20.8147	15.6193	17.1381	50.6372	74.4709	61.6724
Ps_141579	22.8788	1.62116	2.55602	0	4.55379	1.70778	9.05595	20.0306	24.6157	23.5625
Ps_141815	16.1142	22.9444	6.36638	7.94373	3.19733	4.81643	6.77533	16.0051	31.9195	26.5643
Ps_142654	52.1369	2.40943	6.6075	0.839034	14.6305	35.7967	29.5745	101.69	131.126	123.398
Ps_142831	35.7655	25.7424	3.41538	4.32747	7.53536	1.4143	14.4322	48.4761	45.701	35.5216
Ps_142906	34.4642	2.11211e-05	0.174038	0	0	11.1165	23.6287	74.4178	89.3352	87.9007
Ps_143724	51.9831	18.5949	17.722	2.65211	4.6157	8.65432	63.9319	99.8498	110.973	94.7945
Ps_143729	1397.91	0.769058	11.4163	0	10.002	7.45328	88.85	267.376	447.214	508.691
Ps_143778	181.095	0.028817	81.9419	1.39583	2.42893	0	2.41632	52.7901	2.78782	4.21784
Ps_144695	64.6777	0.199712	3.74586	2.40886	41.7387	67.7761	36.7801	73.9664	108.778	102.977
Ps_144697	35.0837	0.0412766	0.281446	0.921871	9.64414	10.8888	4.43167	124.588	276.768	229.165
Ps_145345	39.3513	0	11.3937	1.14184	1.98802	0	0.282136	9.1696	0.332009	0.563685
Ps_155590	143.975	7.83768	5.92507	7.38501	6.41932	9.60809	94.1973	84.0319	44.3132	42.9882
Ps_156084	22.3144	1.8172	1.90843	0	5.45642	12.2644	9.31409	12.4524	13.8883	13.7282
Ps_156179	25.2413	4.22798	3.74617	2.14912	0	2.80963	1.59271	12.2752	16.1339	19.3655
Ps_156369	10.6637	6.95635	8.89951	2.24869	1.95997	2.21197	1.66364	4.07098	3.56251	3.89104
Ps_157720	14.5635	0.197376	0.731823	0	0	1.51091	4.54607	18.2168	24.7126	22.2128
Ps_158019	1791.81	0	0.609492	0	32.2493	214.719	32.6623	14.8564	59.2932	115.847
Ps_158515	339.005	0.432216	13.2966	1.55171	0	0	4.99119	68.1077	37.5074	40.4614
Ps_135333	0	0	0.072914	0	0	0	0	0	0	0
