# Supplementary material for: Divergent sequences of tetraspanins enable plants to specifically recognize microbe-derived extracellular vesicles
Source: Nat Commun. 2023 Aug 12;14:4877. doi: 10.1038/s41467-023-40623-0 (PMC10423219; doi:10.1038/s41467-023-40623-0)
Supplement: Supplementary file 6 — Supplementary Data 3 [file 41467_2023_40623_MOESM6_ESM.xlsx]

## Sheet: Supplementary Data 3
Supplementary Data 3. The amino acid sequences of PsTET3 and truncated mutants
Red marks the remained EC2
Name	Sequences
PsTET3	MEERGAAGMAYVGGLGNVAKVLLLLLNMAFMVAGCLLVYFSHRVKSSGWLDVFQGDYEWIGTSTLIFTLVVGAVVIALSALGCFGALLQQKLLLTVYAIVLVLTAALFVVVAIGAHMANSKAEDWSSQDYPATDKEASLGTNFNELYCYAQVPYYCQDATVNTVLEMFNVSLAGYFSDSTTNFTNVCSTVTLAAISDICAVCDLVAEYDEYSVVLDWTEASCPRTSANQIWCGGFLLNATAADDMSTSAPFMECRSVFYELVEKWTNVIMVASIICVIAAGIVLAMTGVLWKNVRAARLEKPLPPAPAPMYQYGGQQNAGYSQNSEAATNSNHYSMNSNAPYNPNAANRRYDSPY
PsTET3-M3	MEERGAAGMAYVGGLGNVAKVLLLLLNMAFMVAGCLLVYFSHRVKSSGWLDVFQGDYEWIGTSTLIFTLVVGAVVIALSALGCFGALLQQKLLLTVYAIVLVLTAALFVVVAIGAHMANSKAEDWSSQDYPATDKEASLGTNFNELYCYAQVPYYCIMVASIICVIAAGIVLAMTGVLWKNVRAARLEKPLPPAPAPMYQYGGQQNAGYSQNSEAATNSNHYSMNSNAPYNPNAANRRYDSPY
PsTET3-M4	MEERGAAGMAYVGGLGNVAKVLLLLLNMAFMVAGCLLVYFSHRVKSSGWLDVFQGDYEWIGTSTLIFTLVVGAVVIALSALGCFGALLQQKLLLTVYAIVLVLTAALFVVVAIGAQDATVNTVLEMFNVSLAGYFSDSTTNFTNVCSTVTLAAISDICAVCDLVAEYDEYSVVLDWTEASCPRTSANQIWCGGFLLNATAADDMSTSAPFMECRSVFYELVEKWTNVIMVASIICVIAAGIVLAMTGVLWKNVRAARLEKPLPPAPAPMYQYGGQQNAGYSQNSEAATNSNHYSMNSNAPYNPNAANRRYDSPY
PsTET3-D1	MEERGAAGMAYVGGLGNVAKVLLLLLNMAFMVAGCLLVYFSHRVKSSGWLDVFQGDYEWIGTSTLIFTLVVGAVVIALSALGCFGALLQQKLLLTVYAIVLVLTAALFVVVAIGASDSTTNFTNVCSTVTLAAISDICAVCDLVAEYDEYSVVLDWTEASCPRTSANQIWCGGFLLNATAADDMSTSAPFMECRSVFYELVEKWTNVIMVASIICVIAAGIVLAMTGVLWKNVRAARLEKPLPPAPAPMYQYGGQQNAGYSQNSEAATNSNHYSMNSNAPYNPNAANRRYDSPY
PsTET3-D2	MEERGAAGMAYVGGLGNVAKVLLLLLNMAFMVAGCLLVYFSHRVKSSGWLDVFQGDYEWIGTSTLIFTLVVGAVVIALSALGCFGALLQQKLLLTVYAIVLVLTAALFVVVAIGADICAVCDLVAEYDEYSVVLDWTEASCPRTSANQIWCGGFLLNATAADDMSTSAPFMECRSVFYELVEKWTNVIMVASIICVIAAGIVLAMTGVLWKNVRAARLEKPLPPAPAPMYQYGGQQNAGYSQNSEAATNSNHYSMNSNAPYNPNAANRRYDSPY
PsTET3-D3	MEERGAAGMAYVGGLGNVAKVLLLLLNMAFMVAGCLLVYFSHRVKSSGWLDVFQGDYEWIGTSTLIFTLVVGAVVIALSALGCFGALLQQKLLLTVYAIVLVLTAALFVVVAIGAWTEASCPRTSANQIWCGGFLLNATAADDMSTSAPFMECRSVFYELVEKWTNVIMVASIICVIAAGIVLAMTGVLWKNVRAARLEKPLPPAPAPMYQYGGQQNAGYSQNSEAATNSNHYSMNSNAPYNPNAANRRYDSPY
PsTET3-D4	MEERGAAGMAYVGGLGNVAKVLLLLLNMAFMVAGCLLVYFSHRVKSSGWLDVFQGDYEWIGTSTLIFTLVVGAVVIALSALGCFGALLQQKLLLTVYAIVLVLTAALFVVVAIGALNATAADDMSTSAPFMECRSVFYELVEKWTNVIMVASIICVIAAGIVLAMTGVLWKNVRAARLEKPLPPAPAPMYQYGGQQNAGYSQNSEAATNSNHYSMNSNAPYNPNAANRRYDSPY
PsTET3-D5	MEERGAAGMAYVGGLGNVAKVLLLLLNMAFMVAGCLLVYFSHRVKSSGWLDVFQGDYEWIGTSTLIFTLVVGAVVIALSALGCFGALLQQKLLLTVYAIVLVLTAALFVVVAIGAVFYELVEKWTNVIMVASIICVIAAGIVLAMTGVLWKNVRAARLEKPLPPAPAPMYQYGGQQNAGYSQNSEAATNSNHYSMNSNAPYNPNAANRRYDSPY
PsTET3-D6	MEERGAAGMAYVGGLGNVAKVLLLLLNMAFMVAGCLLVYFSHRVKSSGWLDVFQGDYEWIGTSTLIFTLVVGAVVIALSALGCFGALLQQKLLLTVYAIVLVLTAALFVVVAIGAAADDMSTSAPFMECRSVFYELVEKWTNVIMVASIICVIAAGIVLAMTGVLWKNVRAARLEKPLPPAPAPMYQYGGQQNAGYSQNSEAATNSNHYSMNSNAPYNPNAANRRYDSPY
PsTET3-D7	MEERGAAGMAYVGGLGNVAKVLLLLLNMAFMVAGCLLVYFSHRVKSSGWLDVFQGDYEWIGTSTLIFTLVVGAVVIALSALGCFGALLQQKLLLTVYAIVLVLTAALFVVVAIGAMSTSAPFMECRSVFYELVEKWTNVIMVASIICVIAAGIVLAMTGVLWKNVRAARLEKPLPPAPAPMYQYGGQQNAGYSQNSEAATNSNHYSMNSNAPYNPNAANRRYDSPY
PsTET3-D8	MEERGAAGMAYVGGLGNVAKVLLLLLNMAFMVAGCLLVYFSHRVKSSGWLDVFQGDYEWIGTSTLIFTLVVGAVVIALSALGCFGALLQQKLLLTVYAIVLVLTAALFVVVAIGAAPFMECRSVFYELVEKWTNVIMVASIICVIAAGIVLAMTGVLWKNVRAARLEKPLPPAPAPMYQYGGQQNAGYSQNSEAATNSNHYSMNSNAPYNPNAANRRYDSPY
PsTET3-D9	MEERGAAGMAYVGGLGNVAKVLLLLLNMAFMVAGCLLVYFSHRVKSSGWLDVFQGDYEWIGTSTLIFTLVVGAVVIALSALGCFGALLQQKLLLTVYAIVLVLTAALFVVVAIGAECRSVFYELVEKWTNVIMVASIICVIAAGIVLAMTGVLWKNVRAARLEKPLPPAPAPMYQYGGQQNAGYSQNSEAATNSNHYSMNSNAPYNPNAANRRYDSPY
PsTET3-CD1	MEERGAAGMAYVGGLGNVAKVLLLLLNMAFMVAGCLLVYFSHRVKSSGWLDVFQGDYEWIGTSTLIFTLVVGAVVIALSALGCFGALLQQKLLLTVYAIVLVLTAALFVVVAIGALNATAADDMSTSAPFMECRSVFYELVEKIMVASIICVIAAGIVLAMTGVLWKNVRAARLEKPLPPAPAPMYQYGGQQNAGYSQNSEAATNSNHYSMNSNAPYNPNAANRRYDSPY
PsTET3-CD2	MEERGAAGMAYVGGLGNVAKVLLLLLNMAFMVAGCLLVYFSHRVKSSGWLDVFQGDYEWIGTSTLIFTLVVGAVVIALSALGCFGALLQQKLLLTVYAIVLVLTAALFVVVAIGALNATAADDMSTSAPFMECRSVFYEIMVASIICVIAAGIVLAMTGVLWKNVRAARLEKPLPPAPAPMYQYGGQQNAGYSQNSEAATNSNHYSMNSNAPYNPNAANRRYDSPY
PsTET3-CD3	MEERGAAGMAYVGGLGNVAKVLLLLLNMAFMVAGCLLVYFSHRVKSSGWLDVFQGDYEWIGTSTLIFTLVVGAVVIALSALGCFGALLQQKLLLTVYAIVLVLTAALFVVVAIGALNATAADDMSTSAPFMECRSIMVASIICVIAAGIVLAMTGVLWKNVRAARLEKPLPPAPAPMYQYGGQQNAGYSQNSEAATNSNHYSMNSNAPYNPNAANRRYDSPY
PsTET3-CD4	MEERGAAGMAYVGGLGNVAKVLLLLLNMAFMVAGCLLVYFSHRVKSSGWLDVFQGDYEWIGTSTLIFTLVVGAVVIALSALGCFGALLQQKLLLTVYAIVLVLTAALFVVVAIGALNATAADDMSTSAPFMIMVASIICVIAAGIVLAMTGVLWKNVRAARLEKPLPPAPAPMYQYGGQQNAGYSQNSEAATNSNHYSMNSNAPYNPNAANRRYDSPY
PsTET3-CD5	MEERGAAGMAYVGGLGNVAKVLLLLLNMAFMVAGCLLVYFSHRVKSSGWLDVFQGDYEWIGTSTLIFTLVVGAVVIALSALGCFGALLQQKLLLTVYAIVLVLTAALFVVVAIGALNATAADDMSTSIMVASIICVIAAGIVLAMTGVLWKNVRAARLEKPLPPAPAPMYQYGGQQNAGYSQNSEAATNSNHYSMNSNAPYNPNAANRRYDSPY
PsTET3-CD6	MEERGAAGMAYVGGLGNVAKVLLLLLNMAFMVAGCLLVYFSHRVKSSGWLDVFQGDYEWIGTSTLIFTLVVGAVVIALSALGCFGALLQQKLLLTVYAIVLVLTAALFVVVAIGALNATAADDIMVASIICVIAAGIVLAMTGVLWKNVRAARLEKPLPPAPAPMYQYGGQQNAGYSQNSEAATNSNHYSMNSNAPYNPNAANRRYDSPY
PsTET3-CD7	MEERGAAGMAYVGGLGNVAKVLLLLLNMAFMVAGCLLVYFSHRVKSSGWLDVFQGDYEWIGTSTLIFTLVVGAVVIALSALGCFGALLQQKLLLTVYAIVLVLTAALFVVVAIGALNATIMVASIICVIAAGIVLAMTGVLWKNVRAARLEKPLPPAPAPMYQYGGQQNAGYSQNSEAATNSNHYSMNSNAPYNPNAANRRYDSPY
