# Supplementary material for: Divergent sequences of tetraspanins enable plants to specifically recognize microbe-derived extracellular vesicles
Source: Nat Commun. 2023 Aug 12;14:4877. doi: 10.1038/s41467-023-40623-0 (PMC10423219; doi:10.1038/s41467-023-40623-0)
Supplement: Supplementary file 7 — Supplementary Data 4 [file 41467_2023_40623_MOESM7_ESM.xlsx]

## Sheet: Supplementary Data 4
Supplementary Data 4. Sequence information of PsTETs
Species	Protein ID	Name	Amino acid sequence	New coordinate	Nucleotide sequence
Phytophthora sojae	Ps_136802	PsTET1	MARMTTAGVLMVLVNIGFLVAGVMLMRFSSSLESSGWADALTDTDYESAATTATTMLRFMGIGAITLAVVGIVGAIVQNRVLLLLYSIVMIIAMSAFGVLAGTAFTFKTKMKDWEAATFPAEDQESKLAETFNQVYCYAEGYYYCNNATAQEAYTTFFPNASTTLVDLLPNTSGVVSVCNELQSSAIWVDGLSTVCDACNMSTTYAKYDKILTWANDKCPRNDVTGTWCASFLSTGTAGEIYNGSPYGHCRTIFLDVAIDWSGTVATAGLLVAIAAAAIVAMACFARRSKSYSNEERERLTKA	scaffold_48:291834-292745	ATGGCTCGCATGACGACTGCAGGCGTGCTCATGGTGCTGGTGAACATCGGCTTCCTGGTGGCGGGTGTCATGCTCATGCGCTTCAGCTCGTCCCTCGAGAGCAGTGGCTGGGCTGACGCGCTCACGGACACCGACTACGAGTCCGCCGCTACTACGGCCACGACCATGCTGCGCTTCATGGGCATCGGCGCCATCACGCTGGCCGTGGTGGGCATCGTGGGCGCCATCGTGCAGAACCGCGTGCTGCTGCTGCTGTACTCGATTGTCATGATCATCGCCATGTCCGCCTTTGGTGTGCTCGCGGGCACGGCCTTCACGTTCAAGACCAAGATGAAGGACTGGGAGGCCGCCACCTTCCCGGCCGAAGATCAGGAGTCCAAGCTGGCCGAGACATTCAAC…
Phytophthora sojae	Ps_157501	PsTET2	MRVCQCLGRCATQLILVAINCVLALGGALVLYVGIYTRRAGWVDVICGYWSNIDDAVTALIVVGGVIIGLAVLGSIAALCRWRFGLCTYAIVVLLFLILFLIVAIAAFVLMAKADDWSNKEYPAESMEETVKSDFDTVYCYAQGEYICNEASVSEALNMFAPELDSAIVDLFENMTGGVTTLCDDYLGDYSELESLCDGCDKAREFENYTTVFDWANDQCPRTNETMWYCGEFLVSGSTKNITVGTAPYTDCRPEFLDLVEGYSMYLGIGSVLVCVGALMIIIFACCLRRRKQLGRSVVQVEDDPLTPSVENPRFHYSKA	scaffold_48:284989-285951	ATGAGGGTCTGTCAATGCTTGGGCCGATGCGCGACCCAGCTCATCCTGGTCGCCATTAACTGCGTGCTGGCGCTCGGAGGCGCCCTCGTCCTATATGTGGGCATCTACACGCGCCGCGCCGGCTGGGTGGACGTCATTTGCGGCTACTGGTCTAACATCGACGATGCCGTGACTGCGCTCATCGTTGTGGGCGGGGTGATCATCGGACTGGCCGTGCTGGGCTCCATCGCAGCGCTGTGTCGCTGGCGCTTCGGTCTCTGCACATACGCGATAGTCGTGCTGCTGTTCCTGATCCTGTTCCTGATCGTGGCCATCGCCGCCTTCGTGCTCATGGCCAAAGCCGACGACTGGAGCAACAAAGAGTATCCTGCGGAGAGCATGGAGGAGACCGTGAAGAGC…
Phytophthora sojae	Ps_155746	PsTET3	MEERGAAGMAYVGGLGNVAKVLLLLLNMAFMVAGCLLVYFSHRVKSSGWLDVFQGDYEWIGTSTLIFTLVVGAVVIALSALGCFGALLQQKLLLTVYAIVLVLTAALFVVVAIGAHMANSKAEDWSSQDYPATDKEASLGTNFNELYCYAQVPYYCQDATVNTVLEMFNVSLAGYFSDSTTNFTNVCSTVTLAAISDICAVCDLVAEYDEYSVVLDWTEASCPRTSANQIWCGGFLLNATAADDMSTSAPFMECRSVFYELVEKWTNVIMVASIICVIAAGIVLAMTGVLWKNVRAARLEKPLPPAPAPMYQYGGQQNAGYSQNSEAATNSNHYSMNSNAPYNPNAANRRYDSPY	scaffold_7:746485-747552	ATGGAGGAACGAGGCGCGGCCGGCATGGCCTACGTGGGAGGACTGGGCAACGTGGCCAAGGTGCTGCTCTTGCTGCTCAACATGGCGTTCATGGTGGCCGGCTGCCTGCTGGTGTACTTCAGCCACCGCGTCAAGAGCTCCGGCTGGCTGGACGTCTTCCAGGGCGACTACGAGTGGATCGGCACGTCCACGCTCATCTTCACGCTCGTGGTGGGCGCCGTGGTCATCGCGCTCTCAGCGCTCGGCTGTTTCGGCGCGCTGCTGCAGCAGAAGCTGCTGCTGACCGTCTACGCCATCGTGCTGGTGCTCACCGCCGCGCTGTTCGTGGTGGTGGCCATCGGCGCACACATGGCCAACTCCAAGGCCGAAGACTGGAGCAGCCAGGACTACCCGGCGACG…
Phytophthora sojae	Ps_136800	PsTET4	MLCSCIAKCISELILIAINCVLALGGALVLCVGIYLKHTGWVEVIQGYWSPIDEIITALIVIGAVIIGLAVLGSIAALCRWRFGLCVYATVVLLTFILFVIVAVAAFVLRHRAESWEDTTYPASSTEESVKEKFDQAYCYAQGAYVCNQASVSDALTMFMPTLDSSISSLFENMTGGVNALCDDYLSDYDALSSVCDGCDQARKLKNFSSLIDWTNEQCGPTKDVLIWCGSFLASGSTNSSSGEAPYSECRTEFLNLVEKYALWLGIGSIILCAGALMVVTFACILRHRDRRPQAHAAYGRF	scaffold_48:286869-287777	ATGCTGTGTTCCTGTATAGCAAAGTGCATCAGCGAGTTGATTCTCATCGCGATCAACTGCGTTCTTGCGCTGGGCGGAGCGCTAGTGCTCTGCGTGGGGATCTACTTGAAGCATACCGGCTGGGTGGAGGTGATCCAGGGCTACTGGTCTCCGATTGATGAGATCATCACTGCGCTCATCGTCATCGGCGCAGTGATCATCGGTCTGGCCGTGTTGGGCTCCATCGCTGCGCTGTGTCGCTGGCGCTTCGGACTCTGTGTGTACGCGACGGTGGTGCTCCTCACCTTCATCCTGTTTGTGATCGTGGCGGTGGCGGCGTTCGTGCTAAGACATCGAGCTGAAAGCTGGGAGGACACGACGTACCCAGCCAGCAGCACTGAGGAGTCCGTCAAAGAAAAA…
Phytophthora sojae	Ps_136800	PsTET5	MGCLDWLARCVSALLLITINVFLALGGGLVLYVAVFVRHTGWVEVVQAYWSPINGLATTLIVVAGVVIGMALLGTIAALCRWRAGLCYYMVFVLLVLLLFALVGVCAFLLWRMFSNWEDDAYPASGSERDVKADFDQVYCYAQGVYICNEGSVSDALSMFAPDLNSTVTALFENMTGGVNTLCDEYLSEYEELTDVCDGCDKAREFQHFSSVLEWSNNECPRVASTLSWCGEFFLDGSAANVTTGTAPYTHCRNAFLDLVSNYALYLAIGSVIVVVGSVAVIIMSCYLRRHDMYDVYEAYRE	scaffold_48:287935-288843	ATGGGCTGCCTGGACTGGCTTGCGCGATGCGTCAGCGCGCTGCTGCTTATCACTATCAACGTCTTCCTGGCGCTGGGCGGGGGCCTGGTGCTCTACGTGGCCGTGTTCGTGCGCCACACCGGCTGGGTCGAGGTCGTCCAGGCCTACTGGTCGCCCATCAACGGCCTCGCCACGACGCTCATCGTCGTGGCCGGCGTCGTCATCGGCATGGCGCTGCTGGGCACTATCGCGGCGCTGTGTCGCTGGCGAGCGGGCCTCTGCTACTACATGGTCTTCGTGCTGCTGGTGCTGCTGCTCTTCGCGCTCGTGGGGGTCTGCGCCTTCCTGCTCTGGAGAATGTTCTCCAACTGGGAGGACGACGCGTACCCGGCCAGCGGCAGCGAGCGCGACGTCAAGGCC…
