# Supplementary material for: Divergent sequences of tetraspanins enable plants to specifically recognize microbe-derived extracellular vesicles
Source: Nat Commun. 2023 Aug 12;14:4877. doi: 10.1038/s41467-023-40623-0 (PMC10423219; doi:10.1038/s41467-023-40623-0)
Supplement: Supplementary file 8 — Supplementary Data 5 [file 41467_2023_40623_MOESM8_ESM.xlsx]

## Sheet: Supplementary Data 5
Supplementary Data 5. Primers used in this study
Primer	Sequence(5'-3')	Description
PBGFP-109355-F	TACAAGGGTACCCCCATGAGCGCTCTGTCTGCCT	Clone transmembrane protein genes for expression on N. benthamiana
PBGFP-109355-R	GGATCCGTCGACCCCTTAAGCAGCCATCAGCTTC
PBGFP-135639-F	TACAAGGGTACCCCCATGGTGTTCCGACAGGTTT
PBGFP-135639-R	GGATCCGTCGACCCCTTAGATCTTGGCGATGGTC
PBGFP-130258-F	TACAAGGGTACCCCCATGGTGGCCGCCCGCAAGG
PBGFP-130258-R	GGATCCGTCGACCCCTTAGACTGTGCTCTTGCTG
PBGFP-131458-F	TACAAGGGTACCCCCATGGCTGACTACACGGAGG
PBGFP-131458-R	GGATCCGTCGACCCCCTACTGCTCGCGACGCGA
PBGFP-127940-F	TACAAGGGTACCCCCATGGTCATGGGCATCGTGA
PBGFP-127940-R	GGATCCGTCGACCCCCTAGTCGGACTTCTTGGAG
PBGFP-109387-F	TACAAGGGTACCCCCATGGAGAAGGGCAAGGCCG
PBGFP-109387-R	GGATCCGTCGACCCCTTATTTCTTCTTGCCGTAC
PBGFP-136107-F	TACAAGGGTACCCCCATGAGCACCTCGGGACGC
PBGFP-136107-R	GGATCCGTCGACCCCTTAAGTAGAGCAGGGGAT
PBGFP-127807-F	TACAAGGGTACCCCCATGCCGCGCAACTACAAC
PBGFP-127807-R	GGATCCGTCGACCCCCTAGTCGCTATTTTGCGG
PBGFP-139280-F	TACAAGGGTACCCCCATGCTGGAATCGCTTGAAAAC
PBGFP-139280-R	GGATCCGTCGACCCCTTAGCGTCGGCCTGTGTGGAAC
PBGFP-138392-F	TACAAGGGTACCCCCATGACCGGGACACTCCGC
PBGFP-138392-R	GGATCCGTCGACCCCCTAGGGGAAATTGGACTC
PBGFP-134157-F	TACAAGGGTACCCCCATGACTGGACGGAGCTCGC
PBGFP-134157-R	GGATCCGTCGACCCCCTACAGAGCAGCTTGAGTG
PBGFP-130362-F	TACAAGGGTACCCCCATGCCGCCGACCAAGAG
PBGFP-130362-R	GGATCCGTCGACCCCCTATGCCTTGGTATCGTG
PBGFP-133726-F	TACAAGGGTACCCCCATGGGCGCCATGGACGTGC
PBGFP-133726-R	GGATCCGTCGACCCCTTAGAGCACCTTCTTGTTG
PBGFP-128757-F	TACAAGGGTACCCCCATGTTCACGGGCATCATC
PBGFP-128757-R	GGATCCGTCGACCCCTCACTTCCGAAGGGCGAG
PBGFP-139275-F	TACAAGGGTACCCCCATGGAAGAGCGCACCAGTT
PBGFP-139275-R	GGATCCGTCGACCCCTTACAGGCTGCTGGTGATG
PBGFP-140288-F	TACAAGGGTACCCCCATGGCCAATCGGCAACCTC
PBGFP-140288-R	GGATCCGTCGACCCCTTACCCGAAGATGGAGTGG
PBGFP-140975-F	TACAAGGGTACCCCCATGGCGCCCAAGCCCAAGT
PBGFP-140975-R	GGATCCGTCGACCCCTTAGTTCATCTCGCGCTCG
PBGFP-143361-F	TACAAGGGTACCCCCATGTCGGAGCACAGCCCGC
PBGFP-143361-R	GGATCCGTCGACCCCTTAGAGCTTACCAGTGCCC
PBGFP-144035-F	TACAAGGGTACCCCCATGACGAATGCGCTGGACG
PBGFP-144035-R	GGATCCGTCGACCCCCTAGTTCTTGGAGAAGATC
PBGFP-158209-F	TACAAGGGTACCCCCATGCCGCGGTCCTCGCTCG
PBGFP-158209-R	GGATCCGTCGACCCCCTAGACCCCTTCCATATCA
PBGFP-109232-F	TACAAGGGTACCCCCATGGCCGCCCTGAAGATCG
PBGFP-109232-R	GGATCCGTCGACCCCTCATTGGCGCGCGAGGATC
PBGFP-127354-F	TACAAGGGTACCCCCATGACTGGTGCCGCAGGGA
PBGFP-127354-R	GGATCCGTCGACCCCTTACACAGTGCGGCTGGCG
PBGFP-139362-F	TACAAGGGTACCCCCATGAACGCGCGGCTCTTG
PBGFP-139362-R	GGATCCGTCGACCCCCTACAGCTCCACAACGTC
PBGFP-139442-F	TACAAGGGTACCCCCATGTACACCCCCGTGGGCG
PBGFP-139442-R	GGATCCGTCGACCCCTTAGACAGCCGAACCGTAA
PBGFP-141872-F	TACAAGGGTACCCCCATGGTCACCACGAAACTTC
PBGFP-141872-R	GGATCCGTCGACCCCTTACGACGTGCACTCCTGG
PBGFP-132967-F	TACAAGGGTACCCCCATGGCCGACTCCGTCTGGG
PBGFP-132967-R	GGATCCGTCGACCCCCTACTTGCTCCACGACTGC
PBGFP-136802-F (PsTET1)	TACAAGGGTACCCCCATGGCTCGCATGACGACTG
PBGFP-136802-R (PsTET1)	GGATCCGTCGACCCCTTAAGCCTTCGTCAAACGTT
PBGFP-155746-F (PsTET3)	TACAAGGGTACCCCCATGGAGGAACGAGGCGCGGCC
PBGFP-155746-R (PsTET3)	GGATCCGTCGACCCCCTAGTACGGGCTGTCGTATCT
PBGFP-157501-F (PsTET2)	TACAAGGGTACCCCCATGAGGGTCTGTCAATGCT	Clone TET genes of P. sojae for expression on N. benthamiana
PBGFP-157501-R (PsTET2)	GGATCCGTCGACCCCCTACGCCTTGGAGTAGTGGAA
PBGFP-136800-F1 (PsTET4)	TACAAGGGTACCCCCATGCTGTGTTCCTGTATAG
PBGFP-136800-R1 (PsTET4)	GGATCCGTCGACCCCTTAGAAACGTCCGTATGCT
PBGFP-136800-F2 (PsTET5)	TACAAGGGTACCCCCATGGGCTGCCTGGACTGGC
PBGFP-136800-R2 (PsTET5)	GGATCCGTCGACCCCCTACTCTCTGTACGCCTCG
PBGFP-03954-F (PiTET1)	TACAAGGGTACCCCCATGCCTCAACTCACGGTCG	Clone TET genes of P. infestans for expression on N. benthamiana
PBGFP-03954-R (PiTET1)	GGATCCGTCGACCCCTTACACTTTAGTAAGACGCTCA
PBGFP-03950-F (PiTET2)	TACAAGGGTACCCCCATGGGTTTTTGTTCATGCTT
PBGFP-03950-R (PiTET2)	GGATCCGTCGACCCCCTACGCCTTAGTGTATTCGTA
PBGFP-12224-F (PiTET3)	TACAAGGGTACCCCCATGGAGGAACGAGGCGGT
PBGFP-12224-R (PiTET3)	GGATCCGTCGACCCCTTAGTAAGGCGAATCGTA
PBGFP-03951-F (PiTET4)	TACAAGGGTACCCCCATGGGGCGCTGTTCCTGTC
PBGFP-03951-R (PiTET4)	GGATCCGTCGACCCCCTAGAAACGTCCATATGCCGA
PBGFP-03952-F (PiTET5)	TACAAGGGTACCCCCATGGGATGCGTGGACTGGC
PBGFP-03952-R (PiTET5)	GGATCCGTCGACCCCCTAGAACGCCTCATAGACGT
PBGFP-132977-F (PcTET1)	TACAAGGGTACCCCCATGGCTCGCCTCACAGTC	Clone TET genes of P. capsici for expression on N. benthamiana
PBGFP-132977-R (PcTET1)	GGATCCGTCGACCCCTTACACCTTCGTAAGCCG
PBGFP-508338-F (PcTET2)	TACAAGGGTACCCCCATGGCGCTGTGCACGTGCT
PBGFP-508338-R (PcTET2)	GGATCCGTCGACCCCCTACGCCTTGCTGTATTGGTA
PBGFP-58571-F (PcTET3)	TACAAGGGTACCCCCATGGCGTTCATGGTGGCTG
PBGFP-58571-R (PcTET3)	GGATCCGTCGACCCCTTACATGGACAGCACGAGGACA
PBGFP-508336-F (PcTET4)	TACAAGGGTACCCCCATGGGATTACGCAATTGCC
PBGFP-508336-R (PcTET4)	GGATCCGTCGACCCCCTAGAAGCGTCCGTATGCT
PBGFP-9112-F (PcTET5)	TACAAGGGTACCCCCATGCATCAGCGCGCTACT
PBGFP-9112-R (PcTET5)	GGATCCGTCGACCCCCTAAAACGCCTCATAGAC
PBGFP-04881-F (PpTET1)	TACAAGGGTACCCCCATGCCTCAACTCACTGCCG	Clone TET genes of P. parasitica for expression on N. benthamiana
PBGFP-04881-R (PpTET1)	GGATCCGTCGACCCCTCACACCTTCGTAAGACGCT
PBGFP-04884-F (PpTET2)	TACAAGGGTACCCCCATGGGAATTTGTTCATAC
PBGFP-04884-R (PpTET2)	GGATCCGTCGACCCCCTACGCCTTGGTGTACTG
PBGFP-03988-F (PpTET3)	TACAAGGGTACCCCCATGGAGGAACGAGGCGGT
PBGFP-03988-R (PpTET3)	GGATCCGTCGACCCCCTAGTAAGGCGAGTCGTAT
PBGFP-04883-F (PpTET4)	TACAAGGGTACCCCCATGGAGGAACGAGGCGGT
PBGFP-04883-R (PpTET4)	GGATCCGTCGACCCCCTAGTAAGGCGAGTCGTAT
PBGFP-04882-F (PpTET5)	TACAAGGGTACCCCCATGGGCTGCCTGGACTGCTT
PBGFP-04882-R (PpTET5)	GGATCCGTCGACCCCCTAGTACGCCTCATAGACG
PBGFP-007638-F (PuTET1)	TACAAGGGTACCCCCATGGGGATCTCACTGGCGA	Clone TET genes of P. ultimum for expression on N. benthamiana
PBGFP-007638-R (PuTET1)	GGATCCGTCGACCCCCTACGCCTTGGCGCCGCCAAA
PBGFP-007646-F (PuTET2)	TACAAGGGTACCCCCATGGGCTGCTGCGCGCGC
PBGFP-007646-R (PuTET2)	GGATCCGTCGACCCCTTACTTGTAAATGGGTGGG
PBGFP-010072-F (PuTET3)	TACAAGGGTACCCCCATGGGAGAGGACGGCGGTG
PBGFP-010072-R (PuTET3)	GGATCCGTCGACCCCTTACGCCGTGTGTTCCTT
PBGFP-PoTET1-F	TACAAGGGTACCCCCATGCGACTCACGGCGGCC	Clone TET genes of P. oligandrum for expression on N. benthamiana
PBGFP-PoTET1-R	GGATCCGTCGACCCCCTAAGGCTTGTAGTGGTCG
PBGFP-PoTET2a-F	TACAAGGGTACCCCCATGGGCGGATCAAAGGTG
PBGFP-PoTET2a-R	GGATCCGTCGACCCCTTACACTCTGCCATAAAG
PBGFP-PoTET2b-F	GGATCCGTCGACCCCTTACACCTTGGAGTAAATA
PBGFP-PoTET2b-R	TACAAGGGTACCCCCATGGGTGACGGCGCACTC
PBGFP-PoTET3-F	TACAAGGGTACCCCCATGCGTGAAGAAGGCGGC
PBGFP-PoTET3-R	GGATCCGTCGACCCCCTATGGACTCGGTGTGTCC
PBGFP-GmTET1-F	TACAAGGGTACCCCCATGGCAATGAGCAACAATG	Clone TET genes of G. max for expression on N. benthamiana
PBGFP-GmTET1-R	GGATCCGTCGACCCCTCAAGTGTAGCCTTGTTTG
PBGFP-GmTET2-F	TACAAGGGTACCCCCATGGGGGTAAGCAACAACAT
PBGFP-GmTET2-R	GGATCCGTCGACCCCTCAAACCCAACCCTGTTTG
PBGFP-GmTET3-F	TACAAGGGTACCCCCATGAGAACAAGCAACCACT
PBGFP-GmTET3-R	GGATCCGTCGACCCCCTAAAGATGAAAAGCACTAG
PBGFP-GmTET5-F	TACAAGGGTACCCCCATGCAACGTTTCAGCAAC
PBGFP-GmTET5-R	GGATCCGTCGACCCCTCAAAAAAGCTCCTCCTT
PBGFP-GmTET6-F	TACAAGGGTACCCCCATGCAACGTTTCAGCAACA
PBGFP-GmTET6-R	GGATCCGTCGACCCCTCAAAAAAGCTCCTCCTTC
PBGFP-GmTET7-F	TACAAGGGTACCCCCATGTGTTGTCGCTTGAGC
PBGFP-GmTET7-R	GGATCCGTCGACCCCCTAGTACTTCCAATTGCCT
PBGFP-GmTET8-F	TACAAGGGTACCCCCATGGTTCGGTTCAGCAACA
PBGFP-GmTET8-R	GGATCCGTCGACCCCCTAACGAGAATATCCCTTC
PBGFP-GmTET9-F	TACAAGGGTACCCCCATGGTTCGGTTCAGCAAC
PBGFP-GmTET9-R	GGATCCGTCGACCCCCTAACGAGAATAACCCTTC
PBGFP-GmTET10-F	TACAAGGGTACCCCCATGGGAATGGGAACTAGC
PBGFP-GmTET10-R	GGATCCGTCGACCCCTCAAGCTTTAGAATGGCTC
PBGFP-GmTET11-F	TACAAGGGTACCCCCATGTTCCGCATAAACAACAC
PBGFP-GmTET11-R	GGATCCGTCGACCCCTCAAATTACTGTGGAGGGT
PBGFP-NbTET2-F	TACAAGGGTACCCCCATGGCATTAAGTAATAATG	Clone TET genes of N. benthamiana for expression on N. benthamiana
PBGFP-NbTET2-R	GGATCCGTCGACCCCTTAAGTATCGGCATAACCT
PBGFP-NbTET3-F	TACAAGGGTACCCCCATGAGAACTAGCAACCAT
PBGFP-NbTET3-R	GGATCCGTCGACCCCTTAGAAGTGTATCCTGCTA
PBGFP-NbTET6-F	TACAAGGGTACCCCCATGTATAGATTCAGTAACA
PBGFP-NbTET6-R	GGATCCGTCGACCCCCTAATAAAGCTGACGTCTT
PBGFP-NbTET8-F	TACAAGGGTACCCCCATGGTGCGTTGTAGCAAC
PBGFP-NbTET8-R	GGATCCGTCGACCCCTCAAGGGTAACGCTTCCA
PBGFP-AtTET8-F	TACAAGGGTACCCCCATGGCTCGTTGTAGCAACA	Clone TET genes of A. thaliana for expression on N. benthamiana
PBGFP-AtTET8-R	GGATCCGTCGACCCCTCAAGGCTTATATCCGTAGG
PBGFP-AtTET9-F	TACAAGGGTACCCCCATGGTACGTTTTAGTAACAG
PBGFP-AtTET9-R	GGATCCGTCGACCCCTCAAGAATTGTTGAAACCA
PBGFP-OsTET8-F	TACAAGGGTACCCCCATGGCGTTCCGGCTGAGCAA	Clone TET genes of Oryza sativa for expression on N. benthamiana
PBGFP-OsTET8-R	GGATCCGTCGACCCCTCAGGCGTATCCGCCCTTCC
PBGFP-OsTET9-F	TACAAGGGTACCCCCATGGCGTTCCGGCTCAGCAA
PBGFP-OsTET9-R	GGATCCGTCGACCCCCTAGGCGTATCCGGCCTGCT
PBGFP-GhTET8-F	TACAAGGGTACCCCCATGGCGTTTCGTTTGAGCAA	Clone TET genes of Gossypium hirsutum for expression on N. benthamiana
PBGFP-GhTET8-R	GGATCCGTCGACCCCTCAAGGCTTCCAGCCTTGAT
PBGFP-GhTET9-F	TACAAGGGTACCCCCATGGCCTTCCGCCTTAGCAA
PBGFP-GhTET9-R	GGATCCGTCGACCCCTCAAGGTTTCCAGGTCTGCT
PBGFP-StTET8-F	TACAAGGGTACCCCCATGGTGCGTTTGAGTAACAA	Clone TET genes of Solanum tuberosum for expression on N. benthamiana
PBGFP-StTET8-R	GGATCCGTCGACCCCTTAAGGGTAACGCTTATATG
PBGFP-StTET9-F	TACAAGGGTACCCCCATGGTGCGTTGTAGCAACAA
PBGFP-StTET9-R	GGATCCGTCGACCCCTTAAGGATAACGCTTCCAAG
PBGFP-SlTET8-F	TACAAGGGTACCCCCATGGTGCGGTGTAGTAACAA	Clone TET genes of Solanum lycopersicum for expression on N. benthamiana
PBGFP-SlTET8-R	GGATCCGTCGACCCCTTAAGGATAACGCTTCCAAG
PBGFP-SlTET9-F	TACAAGGGTACCCCCATGTTGCGTTTGAGTAACAA
PBGFP-SlTET9-R	GGATCCGTCGACCCCTTAAGGATAACGCTTATATG
PBGFP-MoTET-F	TACAAGGGTACCCCCATGGCGAACAAGATTCTCGT	Clone TET gene of Magnaporthe oryzae for expression on N. benthamiana
PBGFP-MoTET-R	GGATCCGTCGACCCCTCACAGAGTGCTCATCGGG
PBGFP-FoTET-F	TACAAGGGTACCCCCATGGTCGACAAGATCTTCC	Clone TET gene of Fusarium oxysporum for expression on N. benthamiana
PBGFP-FoTET-R	GGATCCGTCGACCCCTTAAATTTGTCGGTAGCC
PBGFP-VdTET-F	TACAAGGGTACCCCCATGGTCAACAAGATCCTCG	Clone TET gene of Verticillium dahliae for expression on N. benthamiana
PBGFP-VdTET-R	GGATCCGTCGACCCCCTAGAGGCTGCGGTATCC
PBGFP-PpaTET-F	TACAAGGGTACCCCCATGAAGACCCCAACGATAACT	Clone TET gene of Phakopsora pachyrhizi for expression on N. benthamiana
PBGFP-PpaTET-R	GGATCCGTCGACCCCCTAAACAAATCCGCCCTTTC
pTorGFP-PsTET3-F	CGAGGTCGACGGTATCGATATGGTGAGCAAGGG	Overexpresse PsTET3 in P. sojae
pTorGFP-PsTET3-R	TACAAGAAGTAGGCACCCCGCGGCTAGTACGGGCTGTCGTATCT
GFPT3-F	ACCACTACCTGAGCACCCAGT	Screen the PsTET3-overexpression line
GFPT3-R	GTCGCCGGGTAGTCCTGGCT
PBSK-PsT3U-F	GATAAGCTTGATATCGAATTCCCACTGGCGGCACGTACGTG	Knock out PsTET3 in P. sojae
PBSK-PsT3U-R	CTCGCCCTTGCTCACCATGATGGCGATGCCGCCTG
PBSK-PsT3D-F	GACGAGCTGTACAAGTAGGAGCACAACGAGTCTGTGCA
PBSK-PsT3D-R	cgctctagaactagtggatccCGAAGTATTCCTTCCTAATCA
PYF515-PsT3sg1-F	CTAGCTAGCCACTTCCTGATGAGTCCGTGAGGAC
PYF515-PsT3sg1-R	CTAGGGTCTCGAAACTGATCACGTTGGTCCACTTCGACGAGCTTACTCGTTTCG
PYF515-PsT3sg2-F	CTAGCTAGCCCGCTGCTGATGAGTCCGTGAGGAC
PYF515-PsT3sg2-R	CTAGGGTCTCGAAACGCTGAATGCCACGGCCGCTGGACGAGCTTACTCGTTTCG
PBSK-PsT1U-F	GATAAGCTTGATATCGAATTCTGATCTCCTGCGAGTAGGAATAC	Knock out PsTET1 in P. sojae
PBSK-PsT1U-R	CTCGCCCTTGCTCACCATGGTCGTGCGTATCAGTCAGC
PBSK-PsT1D-F	CGAGCTGTACAAGTAGGCAGAACACAACTCGCCATTG
PBSK-PsT1D-R	cgctctagaactagtggatccGTGTGGTCGTACGAGCCCGTA
PYF515-PsT1sg1-F	CTAGCTAGCTCGTACCTGATGAGTCCGTGAGGAC
PYF515-PsT1sg1-R	CTAGGGTCTCGAAACAGGTCAGGATCTTGTCGTACGACGAGCTTACTCGTTTCG
PYF515-PsT1sg2-F	CTAGCTAGCCAGGTCCTGATGAGTCCGTGAGGAC
PYF515-PsT1sg2-R	CTAGGGTCTCGAAACGAAGTGTTGGGCAGCAGGTCGACGAGCTTACTCGTTTCG
mCherry-F	ATGGTGAGCAAGGGCGAGGA
mCherry-R	CTACTTGTACAGCTCGTCCAT
PBSK-PsT1U-R'	GAGTTCAGGCTTTTTCATGGTCGTGCGTATCAGTCAG
PBSK-PsT1D-F'	AGGGCAAAGGAATAGGCAGAACACAACTCGCCATT
Hph-F	ATGAAAAAGCCTGAACTCACCG
Hph-R	CTATTCCTTTGCCCTCGGA
PsT3-F1	GCGTCGCCTGCGTGTCCTCGGAGG	Screen the PsTET3-knock out transformants
PsT3-R1	AGGCTGACATCTTGCACGAGCTGG
PsT3-F2	CCTACGTGGGAGGACTGGGCAACG
PsT3-R2	GTAAGGTGCGTTCGAGTTCATGCT
PsT3-F3	GCCATCATCAAGGAGTTCATGCGCT
PsT3-R3	CCTCGTTGTGGGAGGTGATGTCCA
PsT1-F1	GAGTAGCTCAGCCAGTTCGAGGTCC	Screen the PsTET1-knock out transformants
PsT1-R1	TGAGAATGTCCCACACCTTGATCGAGTTGC
PsT1-F2	ATGGCTCGCATGACGACTGCAGGCGTGCTCATGGT
PsT1-R2	TTAAGCCTTCGTCAAACGTTCCCTCTCTTCGTTG
qRT-PsT1-F	CGAAGATCAGGAGTCCAAGC	qRT-PCR analysis of TET genes in P. sojae
qRT-PsT1-R	GTTGCAGACGGACACAACAC
qRT-PsT2-F	ACTACAGCGAGCTGGAGAGC
qRT-PsT2-R	ACTAGGAACTCGCCGCAGTA
qRT-PsT3-F	AGGTCAGCAGAATGCAGGTT
qRT-PsT3-R	GCGTTCGAGTTCATGCTGTA
qRT-PsT4-F	AATTCGACCAAGCGTATTGC
qRT-PsT4-R	ACGAGATGGACGAATCCAAG
qRT-PsT5-F	ACGCTCTGCGACGAATACTT
qRT-PsT5-R	TTGTTTGACCACTCGAGCAC
qRT-PsActin-F	ACTGCACCTTCCAGACCATC
qRT-PsActin-R	CCACCACCTTGATCTTCATG
qRT-CYP71D20-F	AAGGTCCACCGCACCATGTCCTTAGAG	qRT-PCR analysis of PTI marker genes in N. benthamiana
qRT-CYP71D20-F	AAGAATTCCTTGCCCCTTGAGTACTTGC
qRT-NbPTI5-F	CCTCCAAGTTTGAGCTCGGATAGT
qRT-NbPTI5-R	CCAAGAAATTCTCCATGCACTCTGTC
qRT-NbWRKY7-F	CACAAGGGTACAAACAACACAG
qRT-NbWRKY7-R	GGTTGCATTTGGTTCATGTAAG
qRT-NbERF1-F	GCTCTTAACGTCGGATGGTC
qRT-NbERF1-R	AGCCAAACCCTAGCTCCATT
qRT-GmPR1-F	AACTATGCTCCCCCTGGCAACTATATTG	qRT-PCR analysis of PR1 gene in G. max
qRT-GmPR1-R	TCTGAAGTGGTAGCTTCTACATCGAAACAA
9K-EC2-F	AGAGAGGCTGAAGCTTACATGCACATGGCCAACTCCA	Express protein EC2 in yeast
9K-EC2-R	CGCCCTAGGGAATTCTACTCAGTGGTGGTGGTGGTGGTGCACGTTGGTCCACTTCT
qRT-PsActin-F	ACTGCACCTTCCAGACCATC	P. sojae biomass analysis in infection
qRT-PsActin-R	CCACCACCTTGATCTTCATG
qRT-GmCYP-F	CGGGACCAGTGTGCTTCTTCA
qRT-GmCYP-R	CCCCTCCACTACAAAGGCTCG
