# Supplementary material for: Divergent sequences of tetraspanins enable plants to specifically recognize microbe-derived extracellular vesicles
Source: Nat Commun. 2023 Aug 12;14:4877. doi: 10.1038/s41467-023-40623-0 (PMC10423219; doi:10.1038/s41467-023-40623-0)
Supplement: Supplementary file 10 — Source Data [file 41467_2023_40623_MOESM10_ESM.xlsx]

## Sheet: Statistical summary
Figures	Significance test methods	Significant test objects
Figure 2b	Two-tailed Student’s t test	TRV: GFP vs TRV: NbSERK3a/b	Relative transcription level of NbSERK3a/b
Figure 3c	Two-tailed Student’s t test	WT vs dKO-3	Relative P. sojae biomass
		WT vs dKO-37
Figure 3d	Two-tailed Student’s t test	WT vs dKO-3	Total particles
		WT vs dKO-37
Figure 4d	Two-tailed Student’s t test	TRV: GFP+EC2 vs TRV: NbSERK3a/b+EC2	Total RLU
		TRV: GFP+EC2 vs TRV: GFP+EC1
		TRV: GFP+EC2 vs TRV: NbSERK3a/b+EC1
		TRV: NbSERK3a/b+EC2 vs TRV: GFP+EC1
		TRV: NbSERK3a/b+EC2 vs TRV: NbSERK3a/b+EC1
Figure 4e	Two-tailed Student’s t test	TRV: GFP+EC2 vs TRV: GFP+EC1	Relative transcription level of NbCYP71D20
		TRV: GFP+EC2 vs TRV: NbSERK3a/b+EC2
		TRV: NbSERK3a/b+EC2 vs TRV: NbSERK3a/b+EC1
Figure 4h	Two-tailed Student’s t test	0h vs 3h	Relative transcription level of GmPR1
		0h vs 6h
		0h vs 12h
Figure 5a	one-way ANOVA	Compare each column with D1	Ion leakage of truncated mutants
Figure 5b	one-way ANOVA	Compare each column with D9	Ion leakage of single amino acide mutants
Figure 7b	Two-tailed Student’s t test	WT EVs vs dKO-3 EVs	Total RLU
		WT EVs vs dKO-37 EVs
		dKO-3 EVs vs Medium(P100)
		dKO-37 EVs vs Medium(P100)
Figure 7f	Two-tailed Student’s t test	PsTET3 EVs vs PsTET3M3 EVs	Total RLU
		PsTET3 EVs vs NbTET6 EVs
Supplementary figure 3	one-way ANOVA	Compare each column with GFP	Ion leakage of different genes expressed on N. benthamiana
Supplementary figure 7b	one-way ANOVA	At each time point, compare each data with WT	Colony diameter of knockout mutants
Supplementary figure 7d	one-way ANOVA	Compare each column with WT	Relative P. sojae biomass
Supplementary figure 8b	one-way ANOVA	Compare each column with WT	Dry weight of mycelium
Supplementary figure 8c	one-way ANOVA	Compare each column with WT	Protein concentration
Supplementary figure 8d	one-way ANOVA	Compare each column with WT	Total particles
Supplementary figure 9c	Two-tailed Student’s t test	WT vs eGFP-PsTET3	Relative transcription level of PsTET3
Supplementary figure 9d	Two-tailed Student’s t test	WT vs eGFP-PsTET3	Total particles
Supplementary figure 9e	Two-tailed Student’s t test	WT vs eGFP-PsTET3	Protein concentration
Supplementary figure 9g	Two-tailed Student’s t test	WT vs eGFP	Relative P. sojae biomass
		WT vs eGFP-PsTET3
Supplementary figure 14d	Two-tailed Student’s t test	TRV: GFP+EC2 vs TRV: GFP+EC1	Relative transcription level of NbPTI5
		TRV: GFP+EC2 vs TRV: NbSERK3a/b+EC2
		TRV: NbSERK3a/b+EC2 vs TRV: NbSERK3a/b+EC1
Supplementary figure 14e	Two-tailed Student’s t test	TRV: GFP+EC2 vs TRV: GFP+EC1	Relative transcription level of NbWRKY7
		TRV: GFP+EC2 vs TRV: NbSERK3a/b+EC2
		TRV: NbSERK3a/b+EC2 vs TRV: NbSERK3a/b+EC1
Supplementary figure 22b	Two-tailed Student’s t test	EVs vs EVs + trypsin	Total particles
		EVs vs EVs + triton X-100
Supplementary figure 22d	Two-tailed Student’s t test	Evs vs EVs + trypsin	Total RLU
		Evs + trypsin vs Medium (P100)
Supplementary figure 22f	Two-tailed Student’s t test	TRV: GFP + P. sojae EVs vs TRV: NbSERK3a/b + P. sojae EVs	Total RLU
		TRV: NbSERK3a/b + P. sojae EVs vs TRV: GFP + Medium (P100)
Supplementary figure 22i	Two-tailed Student’s t test	Not treatment vs Medium (P100)	Relative P. capsici biomass
		Medium (P100) vs P. sojae EVs
		Not treatment vs P. sojae EVs

## Sheet: Fig. 2
	Figure 2b
		TRV: GFP	TRV: BAK1
		1	0.281757
		0.932958	0.213499
		1.07186	0.371837
		1	0.292872
		0.744532	0.229638
		1.34312	0.373519
	Average	1.01541	0.293854
	SD	0.195567	0.0680526

## Sheet: Fig. 3
		Figure 3c
		WT	dKO-3	dKO-37
		1	0.386259	0.439357
		0.817412	0.368926	0.422174
		1.22337	0.404407	0.45724
	Average	1.0136	0.386531	0.43959
	SD	0.203322	0.0177421	0.0175342
		Figure 3d
		WT	dKO-3	dKO-37
		1180553000000	275525700000	350383300000
		1230211000000	260866900000	377271800000
		1277761000000	214229300000	321448200000
	Average	1.22951e+12	250207300000	349701100000
	SD	4.86078e+10	3.20083e+10	2.79181e+10
		Figure 3a													Figure 3i
			MY	SP	ZO	IF20min	IF30min	IF45min	IF1h	IF2h	IF3h	IF6h	IF9h		- FM4-64				+ FM4-64
		PsTET1	1	1.90945	0.431369	2.93764	3.2727	5.17656	4.58538	4.44644	4.52091	1.19058	0.82279		Distance (μm)	GFP	RFP		Distance (μm)	GFP	RFP
		PsTET2	1	2.21428	0.0408349	0.176518	0.202476	0.451109	0.52596	0.371202	0.111491	0.068183	0.0606197		0	0	1		0	0	2
		PsTET3	1	1.00391	2.15479	2.05496	3.77607	4.85121	4.9486	2.98758	1.69684	0.405365	0.447689		0.56622	11	1		0.055717	0	2
		PsTET4	1	0.697589	0.00998795	0.0451582	0.294388	0.356913	0	0.182309	0.172773	0.0757833	0.0471412		1.13244	14	2		0.111434	1	3
		PsTET5	1	0.906683	0.268741	0.942243	2.30627	2.13647	2.78301	3.57829	0.750512	0.187507	0.224795		1.69866	9	1		0.167151	0	5
															2.26488	12	1		0.222868	1	3
															2.8311	6	0		0.278585	0	1
															3.39732	14	1		0.334302	0	5
															3.96354	9	0		0.39002	0	3
															4.52976	9	1		0.445737	0	0
															5.09598	6	1		0.501454	1	1
															5.6622	11	0		0.557171	0	0
															6.22842	22	1		0.612888	0	4
															6.79464	24	1		0.668605	1	0
															7.36086	25	1		0.724322	0	2
															7.92708	159	0		0.780039	0	1
															8.4933	251	0		0.835756	1	3
															9.05952	255	1		0.891473	0	1
															9.62574	255	1		0.94719	0	1
															10.192	50	1		1.00291	0	1
															10.7582	13	1		1.05862	0	1
															11.3244	7	0		1.11434	0	4
															11.8906	5	1		1.17006	0	6
															12.4568	8	0		1.22578	0	4
															13.0231	7	2		1.28149	0	3
															13.5893	4	2		1.33721	0	1
															14.1555	4	1		1.39293	0	1
															14.7217	2	0		1.44864	2	1
															15.2879	4	1		1.50436	0	4
															15.8542	3	0		1.56008	0	1
															16.4204	5	1		1.6158	0	1
															16.9866	3	1		1.67151	1	3
															17.5528	3	1		1.72723	1	3
															18.119	4	0		1.78295	1	3
															18.6853	4	0		1.83866	3	5
															19.2515	5	1		1.89438	6	11
															19.8177	6	0		1.9501	14	27
															20.3839	3	1		2.00582	21	43
															20.9501	4	0		2.06153	67	83
															21.5164	2	0		2.11725	103	152
																			2.17297	171	220
																			2.22868	224	242
																			2.2844	241	245
																			2.34012	232	254
																			2.39583	198	247
																			2.45155	205	234
																			2.50727	172	210
																			2.56299	121	156
																			2.6187	79	150
																			2.67442	46	78
																			2.73014	21	45
																			2.78585	23	39
																			2.84157	10	21
																			2.89729	3	9
																			2.95301	2	7
																			3.00872	0	7
																			3.06444	0	2
																			3.12016	0	3
																			3.17587	0	2
																			3.23159	0	3
																			3.28731	0	3
																			3.34302	0	4
																			3.39874	0	3
																			3.45446	0	3
																			3.51018	0	3
																			3.56589	1	5
																			3.62161	1	2
																			3.67733	1	6
																			3.73305	1	5
																			3.78876	0	6
																			3.84448	0	2
																			3.9002	0	3
																			3.95591	1	1
																			4.01163	2	7
																			4.06735	2	7
																			4.12306	2	3
																			4.17878	2	7
																			4.2345	1	3
																			4.29021	1	4
																			4.34593	0	3
																			4.40165	0	3
																			4.45737	0	2
																			4.51308	1	3
																			4.5688	0	2
																			4.62452	0	4
																			4.68023	0	3
																			4.73595	0	2
																			4.79167	0	2
																			4.84739	0	3
																			4.9031	0	1
																			4.95882	0	2
																			5.01454	0	3
																			5.07026	0	2
																			5.12597	0	2
																			5.18169	0	4
																			5.23741	0	1
																			5.29312	0	8
																			5.34884	0	4
																			5.40456	0	3
																			5.46027	0	2
																			5.51599	0	1

## Sheet: Fig. 4
		Figure 4c
		Time	TRV: GFP +EC2						TRV: BAK1 +EC2						TRV: GFP +EC1						TRV: GFP +EC1
		0	150	445	100	140	515	30	315	495	195	235	630	165	285	225	505	45	65	45	290	415	270	105	55	75
		1.17	165	515	65	265	485	10	220	600	190	250	560	185	230	215	305	20	50	40	275	285	170	80	65	110
		2.34	175	485	35	275	330	40	235	660	150	190	485	160	260	175	390	45	75	80	180	255	195	65	80	145
		3.51	290	470	140	315	355	370	205	535	210	235	560	200	205	195	435	45	70	60	195	265	205	40	95	65
		4.68	300	605	795	275	1155	1020	195	505	145	175	435	120	220	170	360	30	30	95	215	295	175	40	75	80
		5.85	315	1240	1360	235	1660	1830	165	450	140	185	480	135	145	140	340	25	55	55	190	495	150	30	45	65
		7.01	215	1940	2065	400	2375	2870	60	430	145	150	410	95	180	180	445	40	40	80	135	515	100	30	75	110
		8.18	825	2815	3170	1835	3951	3501	95	440	155	65	410	170	145	130	365	15	35	75	190	515	180	40	50	60
		9.35	2290	4286	4106	3741	4896	4901	185	350	125	125	285	205	125	125	310	20	45	60	150	465	195	55	45	100
		10.52	3516	5346	5536	4421	5947	6112	140	255	145	105	255	280	145	145	310	20	90	105	150	540	210	25	65	70
		11.68	4726	6022	6322	5977	6347	6937	110	230	325	185	350	555	120	230	335	40	20	45	135	575	255	35	70	65
		12.85	5982	6567	6997	6247	6457	6912	220	345	720	295	405	770	170	140	355	35	35	60	135	455	150	30	55	80
		14.02	6522	6747	6727	6522	6127	7267	340	510	805	440	505	805	135	175	305	15	45	35	110	510	180	30	45	60
		15.19	6262	6307	6752	5847	5862	6382	540	480	715	565	595	750	100	195	420	25	35	40	145	435	170	25	60	60
		16.36	5947	5717	6367	5671	5156	6167	745	635	805	810	750	820	95	180	295	10	25	40	120	505	190	65	45	60
		17.52	5116	4566	6042	4361	4541	5476	755	860	750	870	940	690	145	165	275	20	40	45	60	405	195	10	70	55
		18.69	4641	4041	4826	3981	3601	4906	785	845	665	745	815	655	175	125	225	25	35	60	95	410	190	20	30	75
		19.86	3971	3401	4431	3225	3290	3711	760	820	550	660	815	540	135	135	260	25	45	50	125	435	175	25	55	80
		21.03	3160	2715	3306	2950	2355	2785	675	800	585	665	735	590	140	125	305	10	25	40	155	410	185	25	30	55
		22.2	2980	2635	2860	2710	2335	2410	490	540	535	530	645	590	105	150	260	25	35	65	140	390	175	20	30	70
		23.37	2415	2130	2265	2295	2110	2180	560	630	570	430	565	435	135	100	200	10	30	25	120	310	180	35	20	50
		24.54	2130	1845	1980	2090	2165	2025	415	575	505	355	620	415	105	85	210	5	50	30	130	380	220	20	70	90
		25.71	1935	1845	1645	1795	1990	1695	450	605	465	345	605	290	130	90	215	15	40	35	70	300	195	50	50	55
		26.88	1665	1895	1680	1645	1605	1385	330	445	405	210	515	395	130	95	240	25	30	20	95	395	160	15	45	70
		28.05	1750	1690	1360	1630	1620	1295	220	485	380	195	365	390	80	130	220	30	45	60	125	310	140	30	70	45
		29.22	1530	1635	1255	1490	1730	1015	195	405	365	195	500	345	130	65	245	10	30	80	125	260	120	15	25	20
		30.39	1325	1790	1080	1305	1615	930	300	405	325	245	415	315	100	135	170	5	25	40	115	260	120	30	60	65
		31.56	1320	1595	965	1365	1685	870	175	375	390	195	420	235	90	60	175	25	45	35	105	280	150	25	30	40
		32.73	1335	1490	945	1165	1200	835	370	690	230	265	400	245	95	85	185	5	60	30	65	240	115	25	55	70
		33.9	1175	1200	875	1115	1230	795	350	355	265	310	395	255	115	80	150	30	20	50	70	205	110	30	40	50
		35.07	1075	1235	735	1030	1205	725	355	490	205	390	325	235	70	95	215	15	20	15	115	205	160	50	30	30
		36.24	825	920	795	875	880	850	465	335	290	325	400	220	90	105	170	5	15	15	55	210	155	15	55	45
		37.41	755	875	695	805	895	620	400	310	210	365	315	225	65	115	90	30	30	35	60	220	130	20	55	35
		38.58	760	870	670	725	770	745	295	380	145	265	255	195	85	70	165	5	25	50	65	310	170	10	30	15
		39.75	695	755	690	670	640	700	185	310	200	245	205	110	100	95	180	5	40	35	60	185	195	20	35	30
		40.91	625	680	640	710	545	565	245	295	115	210	290	150	80	85	105	20	40	10	90	215	320	25	25	65
		42.07	500	655	675	645	530	555	160	280	135	135	250	165	110	65	170	25	45	65	95	150	265	5	30	30
		43.24	550	500	535	680	565	485	120	300	130	165	305	175	75	110	155	20	25	20	45	190	275	10	30	30
		44.4	580	540	490	570	650	480	115	305	155	165	340	190	60	65	150	10	25	35	55	175	315	15	30	35
		45.57	560	615	510	495	545	425	165	290	205	125	310	160	85	105	175	10	20	50	40	170	270	20	10	45
		46.73	525	530	370	515	480	400	180	325	175	175	320	265	95	135	175	20	35	15	60	135	295	15	35	50
		47.89	645	540	305	500	475	375	195	315	300	150	430	370	75	70	130	5	35	15	60	150	275	20	30	25
		49.06	595	440	350	545	485	255	160	325	325	170	360	330	50	80	135	20	30	25	60	190	205	60	10	20
		50.22	525	445	275	535	395	230	140	420	370	215	365	330	80	85	130	10	20	15	80	95	225	15	55	35
	Figure 4d										Figure 4g									Figure 4h
		TRV: GFP +EC2		TRV: BAK1 +EC2		TRV: GFP +EC1		TRV: BAK1 +EC1			Time	EC2 / G. max			EC1 / G. max					0h	3h	6h	12h
		83006		13553		5308		4965			0	545	260	505	215	75	260			1	1.49601	2.92045	4.70688
		93135		19978		5370		13860			1.167	460	385	590	210	120	260			0.896633	1.34438	2.62218	4.27961
		93600		14633		10638		8233			2.333	505	345	745	150	95	360			1.11528	1.66474	3.25265	5.17682
		84251		13100		867.5		1310			3.497	465	335	855	115	105	320		Average	1.00397	1.50171	2.93176	4.7211
		93295		19900		1633		2010			4.644	260	410	820	70	100	300		SD	0.109379	0.160255	0.315386	0.448776
		93942		14673		1950		2530			5.771	470	1270	1705	125	60	300
	Average	90204.8		15972.8		4294.42		5484.67			6.898	540	2255	2595	45	100	265
	SD	5116.64		3132.33		3653.72		4820.8			8.025	1795	3576	3391	20	75	235
											9.158	3366	4996	4156	30	55	215
											10.321	4301	5922	4791	30	45	205
											11.485	5156	6397	5341	35	55	150
											12.649	4946	6432	5676	45	45	145
											13.812	5131	6702	6277	10	75	105
											14.968	4956	6517	5747	25	105	100
											16.132	4666	6227	5411	15	105	85
											17.298	4366	5211	4851	15	55	115
	Figure 4e										18.462	3816	4531	3956	15	85	95
		TRV: GFP +EC2		TRV: BAK1 +EC2		TRV: GFP +EC1		TRV: BAK1 +EC1			19.627	3541	3856	3631	25	80	75
		10.0069		1		5.55505		1			20.792	2600	3245	2905	10	30	110
		8.53906		0.848441		5.25786		0.910674			21.956	2185	2330	2680	10	60	120
		11.7271		1.17863		5.86904		1.09809			23.117	2045	2285	2240	20	45	70
		11.0537		1		4.44218		1.02008			24.282	1840	2260	2015	15	50	70
		9.78552		0.940503		4.17159		0.976812			25.447	1475	2255	1515	5	30	75
		12.4862		1.06326		4.73032		1.06526			26.611	1450	2140	1425	5	50	40
	Average	10.5997		1.00514		5.00434		1.01182			27.775	1455	1870	1555	10	40	75
	SD	1.43503		0.111591		0.6633		0.0662749			28.943	1300	1910	1535	0	40	60
											30.11	1340	1745	1515	5	45	40
											31.275	1360	1325	1475	20	45	45
											32.442	1315	1715	1505	15	30	90
											33.61	1170	1805	1580	5	35	40
											34.774	1110	1905	1685	15	65	35
											35.941	1200	1880	1525	0	50	20
											37.106	1235	1905	1710	25	35	50
											38.274	1205	1920	1755	5	45	45
											39.435	1235	1750	1710	5	40	15
											40.597	1310	1620	1650	15	20	10
											41.758	1255	1700	1730	0	40	25
											42.92	1390	1460	1715	5	30	55
											44.083	1315	1435	1600	10	65	35
											45.244	1490	1375	1870	10	55	45
											46.404	1220	1330	1485	10	50	40
											47.563	1345	1440	1645	5	15	60
											48.721	1325	1050	1775	5	40	55
											49.881	1235	885	1670	10	40	25

## Sheet: Fig. 5
		Figure 5a
		D1	D2	D3	D4	D5	D6	D7	D8	D9	CD1	CD2	CD3	CD4	CD5	CD6	CD7
		83.1738	78.6876	78.2826	83.7021	36.1062	85.1558	82.846	80.5879	82.0077	33.3737	32.9032	35.1051	35.5391	35.4167	30.1635	31.3396
		84.1358	83.2943	81.3953	85.2155	34.0537	84.6194	82.8544	80.9392	81.7033	33.8983	32.807	36.2734	35.8523	34.27	29.0789	30.8121
		83.401	82.9664	80.1483	84.7253	33.2756	85.3786	85.3393	80.6363	81.2773	33.8545	32.8816	36.0371	37.0412	33.5155	29.2279	31.5077
		77.5373	78.8718	67.094	68.1795	34.8638	76.6385	71.6479	75.3923	73.0852	39.0402	42.5802	45.5811	36.66	37.4237	48.3889	42.2381
		76.0442	79.6506	63.9362	69.0127	35.2446	77.4737	72.0978	76.972	74.8532	38.5558	43.4337	46.4068	37.0104	37.6243	48.0562	42.1858
		76.2381	79.3401	67.0804	68.6802	34.9215	77.6295	72.4873	76.2944	73.3049	37.0513	43.3014	45.3302	36.7742	38.6364	47.5696	41.3326
	Average	80.0884	80.4685	72.9895	76.5859	34.7442	81.1492	77.8788	78.4704	77.7053	35.9623	37.9845	40.7889	36.4795	36.1477	38.7475	36.5693
	SD	3.8617	2.09226	7.76608	8.73934	0.978244	4.29483	6.42496	2.51891	4.384	2.56083	5.61695	5.48497	0.631611	2.04893	10.1511	5.8734
		D1 vs D2	D1 vs D3	D1 vs D4	D1 vs D5	D1 vs D6	D1 vs D7	D1 vs D8	D1 vs D9	D1 vs CD1	D1 vs CD2	D1 vs CD3	D1 vs CD4	D1 vs CD5	D1 vs CD6	D1 vs CD7
	P value	0.9999	0.1939	0.9263	<0.0001	0.9996	0.9957	0.9993	0.9951	<0.0001	<0.0001	<0.0001	<0.0001	<0.0001	<0.0001	<0.0001
		Figure 5b
		D9	1A	2A	3A	4A	5A	6A	7A	8A	9A	10A	11A	12A	13A	14A	15A	16A
		83.9834	33.719	82.8479	32.4355	87.148	31.3019	88.2729	90.286	84.0821	87.6612	85.3573	87.7294	80.2456	35.1281	84.4408	30.5263	89.0625
		84.5592	34.8327	83.3423	31.9547	87.3534	31.3367	88.6035	91.4025	84.7995	87.2981	84.8245	88.1276	81.681	35.8342	84.8568	30.1212	88.4205
		83.3593	35.0975	83.8449	31.367	87.4554	30.3013	88.9538	91.2271	83.2133	88.0067	85.297	88.9182	81.7302	34.575	84.8101	30.1596	87.8628
		78.1	27.7659	65.054	34.5534	75	34.8294	69.3698	60.2669	52.9131	46.12	69.9886	85.9226	41.4177	28.5496	74.3087	38.125	54.3941
		75.3	32.2296	65.729	34.7614	76.0417	35.8271	70.8941	60.3677	53.4499	47.4029	68.9905	88.1937	42.1083	26.5708	74.5335	40.0962	55.1058
		73.5	32.6459	66.651	34.8646	77.1001	34.2712	69.9136	61.609	55.2743	47.1258	68.5338	86.3147	40.9983	29.2627	74.7	38.9168	55.8097
	Average	79.8003	32.7151	74.5782	33.3228	81.6831	32.9779	79.3346	75.8599	68.9554	67.2691	77.1653	87.5344	61.3635	31.6534	79.6083	34.6575	71.7759
	SD	4.80935	2.67966	9.62214	1.5777	6.21015	2.27531	10.1748	16.5655	16.5414	22.3372	8.77192	1.16835	21.76	3.98172	5.58372	4.85018	18.2735
		D9 vs 1A	D9 vs 2A	D9 vs 3A	D9 vs 4A	D9 vs 5A	D9 vs 6A	D9 vs 7A	D9 vs 8A	D9 vs 9A	D9 vs 10A	D9 vs 11A	D9 vs 12A	D9 vs 13A	D9 vs 14A	D9 vs 15A	D9 vs 16A
	P value	<0.0001	0.9952	<0.0001	0.9996	<0.0001	>0.9999	0.9991	0.6274	0.4407	0.9994	0.9287	0.0734	<0.0001	>0.9999	<0.0001	0.9099

## Sheet: Fig. 7
	Figure 7a																												Figure 7e
	Time	WT EVs						dKO-3 EVs						dKO-37 EVs						Medium (P100)									Time	PsTET3 EVs			PsTET3M3 EVs			NbTET6 EVs
	0	120	80	55	125	10	15	155	110	170	85	25	95	85	40	70	65	35	45	215	90	165	70	85	65				0	80140	78690	80140	75	120	120	755	600	600
	1.172	40	35	30	25	20	5	55	55	105	45	30	125	75	50	55	60	15	35	200	120	130	60	55	75				3.6	187800	280400	133800	85	145	95	515	270	340
	2.338	50	5	0	55	10	10	40	45	125	55	55	90	35	15	75	50	20	50	160	85	145	85	65	65				7.18	548100	741300	399800	170	305	230	620	290	255
	3.504	55	10	0	45	5	15	30	30	45	20	30	80	50	10	45	50	10	40	160	155	195	45	60	80				10.78	920700	1073000	809700	385	450	420	555	355	370
	4.65	35	5	15	50	25	30	15	30	120	10	10	90	75	25	40	80	10	35	225	80	215	80	80	25				14.37	1241000	1198000	1137000	650	590	645	730	385	415
	5.78	20	30	50	15	85	200	20	25	80	20	5	90	60	15	60	35	40	35	200	100	130	65	70	45				17.96	1521000	1352000	1440000	970	795	795	855	555	465
	6.909	15	160	300	50	385	910	20	30	95	25	25	180	40	65	60	65	120	65	150	110	165	75	70	30				21.56	1743000	1505000	1667000	1055	960	795	960	750	585
	8.038	70	585	1315	135	1030	2285	40	45	345	70	45	510	50	205	85	90	335	125	210	165	165	60	85	25				25.15	2096000	1607000	1858000	1165	1205	1190	1125	940	925
	9.17	150	1645	2710	360	2295	3846	135	55	730	240	65	910	115	515	170	220	735	360	180	100	185	95	65	45				28.74	1995000	1586000	1980000	1685	1215	1310	1140	1185	1020
	10.297	465	2585	4731	695	4061	5932	320	145	1135	525	295	1490	265	980	405	590	1265	665	270	115	210	75	65	40				32.33	1969000	1520000	1996000	2020	1735	1530	1355	1270	1180
	11.424	1070	4151	6787	1380	5491	8088	700	285	1730	1030	615	2005	675	1495	880	1070	1975	1325	190	85	170	55	80	35				35.92	1898000	1426000	2156000	2475	2260	1910	1200	1030	1045
	12.557	1645	6532	8488	2480	7132	9674	1205	805	2380	1515	965	3130	1065	2085	1420	1450	2400	1550	160	130	215	65	75	25				39.51	1803000	1300000	1974000	2945	2380	2250	1265	1010	960
	13.687	3145	7693	10240	3911	8583	10650	1650	1150	2950	2140	1500	3726	1595	2550	1755	2180	2855	2140	165	90	180	45	125	45				43.11	1656000	1178000	1694000	3285	2715	2755	1025	950	930
	14.816	4241	8954	11290	5957	9079	11980	2320	1670	3331	2720	2075	3991	2445	2830	2810	2765	3321	3045	150	115	205	25	95	50				46.69	1497000	1093000	1568000	3666	3601	3085	1035	895	950
	15.944	5691	9895	11790	6882	9769	11700	3010	2205	3916	3556	2260	3866	3010	3501	2740	3371	3301	2910	125	115	125	40	75	45				50.29	1389000	996500	1427000	4601	4046	3761	915	1000	965
	17.072	7638	9354	12310	8032	9574	11840	3751	2765	4126	4095	2850	3876	3676	3421	2920	3796	3571	3030	120	105	170	80	95	15				53.88	1273000	905000	1314000	5887	5151	4346	835	855	830
	18.2	8248	9454	12010	8914	8378	11330	4035	3140	3961	4196	3376	3696	4061	3556	3185	4526	3311	3200	140	70	190	40	85	35				57.48	1131000	818300	1170000	6507	6352	5757	970	720	790
	19.328	8764	8093	10860	8693	7663	9799	4146	3546	3521	4051	3361	3280	4406	3245	3406	4256	2860	2955	120	110	160	35	125	40				61.07	1010000	729800	1057000	8418	7478	7182	820	775	880
	20.461	8703	7157	9144	8633	6652	8498	4041	3536	3120	3661	3721	2825	4686	3215	3165	4441	2705	2940	90	85	165	70	90	10				64.65	878700	662000	914800	10020	9034	8633	825	880	775
	21.591	9099	6567	8088	8884	5732	7357	4196	3701	2755	3876	3666	2480	4251	2575	2940	3636	2470	2750	155	125	135	55	85	25				68.24	757500	598200	795000	10340	10640	10160	1055	765	850
	22.723	8618	5381	6377	7758	4551	5937	3591	3426	2570	3496	3746	2135	4081	2695	2455	3861	2205	2705	120	125	170	25	85	25				71.82	664100	544000	689600	11900	12710	11990	890	1135	1050
	23.855	7548	4496	5616	6897	3811	5116	3075	3391	2125	3030	3180	1865	3401	1980	2440	3240	1975	2055	150	125	150	70	120	15				75.4	568300	488300	603600	13530	13610	13510	885	1110	1000
	24.986	6562	3681	5261	5476	3376	4516	2760	3260	1810	2515	2780	1660	3301	1990	2065	2905	1750	1845	110	105	125	25	160	25				78.99	485600	437100	512200	14400	14860	15100	990	985	1010
	26.116	5456	3070	3746	4826	2645	3596	2595	2975	1565	2450	2705	1415	2810	1665	1830	2675	1500	1815	145	135	130	30	125	20				82.57	403900	356400	427400	15470	16600	16830	850	1055	1010
	27.246	4095	2770	3706	3816	2325	3541	2895	2630	1495	2025	2515	1290	2245	1555	1620	2095	1385	1740	110	110	100	50	135	40				86.15	322600	388000	353300	14920	17370	17740	865	1060	1005
	28.375	3736	2580	3636	2940	2610	3250	1970	2535	1510	1845	2420	1425	2420	1340	1705	1695	1250	1495	95	135	110	45	110	35				89.74	254900	366200	279100	15510	18490	18100	830	1010	1135
	29.504	2925	2370	3230	3255	2215	3210	1855	2385	1345	1910	2315	1425	1910	1345	1530	1550	1160	1665	100	115	125	30	150	20				93.32	192500	327900	214400	14590	18350	18980	735	1085	1000
	30.633	2475	2120	3060	2435	2190	2935	1795	2175	1300	1685	2345	1300	1740	1485	1360	1580	1355	1660	120	110	100	100	120	30				96.91	136900	302200	151200	14820	19390	18240	780	995	970
	31.761	2525	2035	2995	2155	2060	2990	1670	2300	1235	1810	2315	1315	1535	1265	1500	1580	1215	1585	90	135	115	75	145	35				100.5	84110	279000	100600	13790	18890	17960	720	1110	960
	32.892	2260	2140	2910	2005	2040	2760	1830	2320	1215	1920	2230	1200	1390	1070	1670	1440	1150	1560	115	165	115	90	175	15				104.09	44590	254300	56680	12290	17760	18570	670	1015	955
	34.02	2010	2135	2510	2000	2150	2600	1755	2080	1310	1820	2380	1265	1290	1070	1460	1400	1065	1560	100	135	110	100	170	25				107.68	18620	227200	24960	11930	16780	17490	670	1035	1090
	35.15	1875	1965	2685	1855	1830	2445	1760	2165	1315	1615	2130	1340	1275	1000	1485	1165	885	1530	140	175	75	100	205	10				111.27	6837	207200	9264	11610	16030	16470	595	1080	1320
	36.278	1690	2120	2350	1595	1890	2305	1735	2145	1185	1690	2265	1320	1135	965	1490	1215	940	1400	85	185	90	135	275	35				114.85	3245	183300	3651	10120	15630	15860	745	1145	1100
	37.408	1870	1975	2485	1860	1985	2260	1770	2125	1160	1575	2210	995	1135	1030	1595	895	1050	1540	115	140	65	150	195	30				118.44	2145	165500	2295	8809	15000	15590	555	1165	1110
	38.538	1730	1940	2510	1750	1845	2425	1725	2320	1110	1640	2165	960	1075	1055	1520	925	1090	1485	125	130	95	110	210	35
	39.668	1645	1850	2505	1550	1845	2225	1705	2245	1080	1475	2040	1090	975	945	1340	945	910	1520	110	115	120	205	275	50				Figure 7f
	40.796	1705	1995	2380	1505	1860	2135	1675	2065	1130	1570	1950	1065	1000	1050	1505	925	1015	1685	115	175	155	220	295	70				PsTET3 EVs		PsTET3M3 EVs		NbTET6 EVs
	41.925	1645	2010	2130	1640	1970	2020	1435	1980	1025	1645	2070	830	810	975	1400	840	1050	1455	110	145	95	170	315	85				103200522		881108		102938
	43.054	1500	2045	1905	1545	2020	1885	1545	2190	905	1220	2080	965	780	1010	1470	700	990	1485	130	140	130	205	290	60				89948374		1022563		106159
	44.185	1490	1905	2340	1400	1835	1835	1380	2095	880	1065	2045	765	760	1080	1450	685	855	1850	105	170	180	185	315	80				103974726		1009837		104031
	45.315	1640	1655	2135	1450	1920	1890	1230	2040	930	1350	2065	870	745	845	1595	760	755	1700	135	200	135	210	275	75			Average	9.90412e+07		971169		104376
	46.445	1490	1780	2020	1460	1810	1675	1420	2365	960	1250	1965	780	795	855	1825	810	875	1605	100	145	165	200	335	105			SD	7.88413e+06		78254.5		1637.98
	47.573	1410	1715	2085	1475	1800	1780	1235	2035	885	1150	2145	885	785	925	1535	740	850	1615	170	125	215	255	375	95
	48.702	1460	1485	2135	1520	1655	2005	1265	2095	1010	1315	2125	910	760	845	1450	725	765	1730	195	270	180	220	455	70
	49.831	1485	1770	2035	1690	1770	1915	1380	2000	740	1210	1825	1025	655	795	1625	775	680	1570	145	180	140	175	475	105
		Figure 7b
		WT EVs		dKO-3 EVs		dKO-37 EVs		Medium (P100)
		129307		76168		69158		6240
		141053		81660		60811		5705
		183858		66080		66359		6458
		130272		75564		68502		4278
		141097		82060		59717		7135
		182450		66070		68348		1925
	Average	151340		74600.3		65482.5		5290.17
	SD	25160.7		7130.7		4163.41		1907.37
	Figure 7d
	Time	P. sojae EVs/ N. benthamiana			P. sojae EVs/ G. max			N. benthamiana EVs/ N. benthamiana			G. max EVs/ G. max
	0	35	65	80	45	25	25	100	45	50	65	120	115
	1.167	65	40	110	85	55	40	90	25	40	40	40	80
	2.33	35	10	65	40	35	25	80	50	25	20	15	70
	3.493	45	35	90	10	25	20	50	10	60	30	25	35
	4.657	375	150	135	65	30	160	55	35	55	25	20	35
	5.82	540	715	95	165	190	610	65	40	65	50	15	30
	6.984	830	1550	210	545	465	1035	85	55	45	15	15	15
	8.148	1415	2495	370	895	820	1970	90	85	50	15	5	40
	9.311	2290	3416	665	1450	1480	2365	80	105	35	20	5	25
	10.475	2740	4696	1225	1835	2405	3295	110	70	80	5	0	10
	11.639	3526	5857	1685	2630	3255	4095	110	165	100	5	5	5
	12.805	4736	7167	2575	2935	4021	5036	140	170	160	5	10	0
	13.968	5511	7718	3541	3541	5056	5436	200	155	125	15	15	20
	15.131	6272	9199	3711	4075	5551	5341	155	210	175	25	5	15
	16.298	6357	9314	4821	4546	6327	5366	140	265	175	15	5	10
	17.463	6612	9284	5106	4546	6557	5566	155	205	230	15	10	15
	18.626	6497	9419	4996	4561	6242	4981	100	210	185	15	5	10
	19.79	6037	8383	5156	4095	5917	4376	225	320	220	15	0	15
	20.957	5256	7403	4766	3416	4931	3731	200	280	245	20	10	5
	22.122	4406	6652	4071	2885	4326	2880	260	210	245	15	0	5
	23.286	3851	5832	3646	2385	3836	2380	250	310	320	10	5	10
	24.453	3481	4981	3005	1865	3030	1970	225	235	225	30	0	0
	25.618	2830	3861	2515	1460	2405	1515	230	260	275	10	5	5
	26.785	2200	3280	1995	1085	1610	1165	230	290	210	35	0	10
	27.951	1950	2385	1620	865	1415	960	155	295	270	5	5	10
	29.118	1540	2185	1185	630	1055	705	255	360	335	10	5	5
	30.284	1200	1780	970	555	930	655	205	370	410	10	20	0
	31.45	1105	1525	765	515	855	660	280	455	430	15	5	5
	32.621	875	1395	715	460	840	570	320	450	365	15	5	10
	33.789	910	1280	630	420	880	520	300	445	410	10	5	10
	34.955	850	1230	585	420	745	385	320	490	450	30	5	40
	36.123	850	1025	550	335	685	430	270	270	375	10	15	20
	37.292	775	925	435	385	725	455	375	285	360	10	5	30
	38.459	705	915	400	440	705	525	260	295	435	25	15	25
	39.621	680	820	490	365	610	505	320	460	400	10	10	20
	40.78	800	840	555	430	585	375	300	435	365	25	15	20
	41.94	815	750	480	465	600	455	305	495	325	15	0	30
	43.099	805	775	375	400	510	550	280	610	340	5	15	25
	44.259	820	735	325	315	635	650	280	620	330	20	25	40
	45.424	1060	755	515	440	575	695	270	495	300	15	10	20
	46.588	1055	715	465	465	590	915	315	585	285	20	5	20
	47.75	1205	700	680	550	580	1080	315	550	310	15	0	50
	48.91	1240	1020	780	570	635	1240	280	575	305	10	0	45
	50.073	1285	1110	750	585	690	1130	220	535	355	15	5	10

## Sheet: Supplementary Fig. 1
	Supplementary Fig. 1d
	Size (nm)	P. sojae EVs (P100)			Medium			Medium (P100)			P. sojae EVs (SGC)
	0.5	0	0	0	0	0	0	0	0	0	0	0	0
	30.5	0	0	0	507	0	0	0	0	0	0	0	0
	60.5	20390000	2890000	5610000	659000	872000	363000	0	0	2870000	208429	241648	3445
	80.5	1209310000	473980000	1648040000	393000	26400	1290000	49000	9700000	641000	6384575	5212171	11833547
	90.5	4267830000	1155220000	3571210000	260000	15300	316000	1420000	538000	1350000	238192276	163994153	69178425
	100.5	6267420000	3.42838e+09	3774060000	1170000	561000	46600	84	8870	3750000	354140995	496043865	302175959
	120.5	6962250000	6.59889e+09	5283460000	10340000	4.16e+06	29000	1150000	18520000	5.6e+06	194857180	367772849	583798355
	140.5	8232780000	6.76707e+09	11219440000	838000	4320000	5830000	1480000	539000	3950000	355711459	324226947	227128917
	150.5	10634260000	10343130000	12839060000	955000	6330000	2090000	2410000	1.41e+06	4140000	195564645	302246623	257973497
	170.5	6880260000	9851950000	6.61607e+09	6630000	6.67e+06	788	17200000	2190000	2720000	218179753	57026769	133094334
	180.5	5618140000	6.03748e+09	4748730000	3890000	8470000	168	8240000	72600	1130000	2.66279e+08	21263759	114155141
	190.5	4060300000	4347260000	3821170000	586000	4680000	1310	1.41e+06	10900	337000	171570758	27018176	139571329
	200.5	2349240000	4.15683e+09	2791350000	34300	1060000	45800	283000	67000	106000	59539371	93081530	148768825
	220.5	1.2851e+09	2670790000	911090000	449	205000	4280000	2010000	930000	76000	6424575	75565850	14151128
	280.5	602310000	520770000	601220000	1.04e+06	756	11	0	0	4390000	39226767	0	0
	350.5	159220000	15520000	310950000	5	0	0	0	0	44300	36094145	0	0
	450.5	0	70700	43400000	0	0	0	0	0	0	0	0	6415750

## Sheet: Supplementary Fig. 2
	Supplementary Fig. 2a
	Description	padj	Count	Class	Sample
	hydrolase activity	0.00265989	121	Molecular function	EV_vs_All
	lipid binding	0.00385933	5	Molecular function	EV_vs_All
	UDP-glycosyltransferase activity	0.00860515	8	Molecular function	EV_vs_All
	enzyme inhibitor activity	0.0110654	6	Molecular function	EV_vs_All
	ATPase-coupled ion transmembrane transporter activity	0.0217912	13	Molecular function	EV_vs_All
	small molecule binding	0.0301686	109	Molecular function	EV_vs_All
	transferase activity, transferring hexosyl groups	0.0293853	9	Molecular function	EV_vs_All
	oxidoreductase activity, acting on peroxide as acceptor	0.0351357	7	Molecular function	EV_vs_All
	peroxidase activity	0.0351357	7	Molecular function	EV_vs_All
	isomerase activity	0.0456582	13	Molecular function	EV_vs_All
	oxidoreductase activity	0.0467985	47	Molecular function	EV_vs_All
	lytic vacuole	1.71541e-05	7	Cellular component	EV_vs_All
	lysosome	1.71541e-05	7	Cellular component	EV_vs_All
	cytoplasm	2.32175e-05	31	Cellular component	EV_vs_All
	vacuole	2.39755e-05	7	Cellular component	EV_vs_All
	plasma membrane protein complex	0.0154411	6	Cellular component	EV_vs_All
	carbohydrate metabolic process	0	57	Biological process	EV_vs_All
	small molecule metabolic process	5.19249e-06	46	Biological process	EV_vs_All
	purine-containing compound metabolic process	4.78128e-06	18	Biological process	EV_vs_All
	carbohydrate biosynthetic process	8.87264e-06	10	Biological process	EV_vs_All
	ATP metabolic process	1.02209e-05	16	Biological process	EV_vs_All
	oxoacid metabolic process	7.17937e-05	30	Biological process	EV_vs_All
	lytic vacuole organization	7.36846e-05	6	Biological process	EV_vs_All
	vacuole organization	7.36846e-05	6	Biological process	EV_vs_All
	lysosome organization	7.36846e-05	6	Biological process	EV_vs_All
	organic acid metabolic process	7.49805e-05	31	Biological process	EV_vs_All
	polysaccharide metabolic process	0.000121453	7	Biological process	EV_vs_All
	membrane lipid metabolic process	0.000396552	6	Biological process	EV_vs_All
	hexose metabolic process	0.000566259	7	Biological process	EV_vs_All
	cation transmembrane transport	0.00282141	9	Biological process	EV_vs_All
	coagulation	0.00814328	6	Biological process	EV_vs_All
	cellular amino acid biosynthetic process	0.0113558	10	Biological process	EV_vs_All
	transmembrane transport	0.0124128	10	Biological process	EV_vs_All
	nitrogen compound transport	0.0207711	20	Biological process	EV_vs_All
	small GTPase mediated signal transduction	0.0242086	8	Biological process	EV_vs_All
	intracellular protein transport	0.0268366	10	Biological process	EV_vs_All
	organic substance transport	0.0271815	25	Biological process	EV_vs_All
	cellular macromolecule localization	0.030946	10	Biological process	EV_vs_All
	cellular protein localization	0.030946	10	Biological process	EV_vs_All
	establishment of localization in cell	0.0365719	10	Biological process	EV_vs_All

## Sheet: Supplementary Fig. 3
		Supplementary Fig. 3
		eGFP	Ps_109355	Ps_135639	Ps_130258	Ps_131458	Ps_127940	Ps_109387	Ps_136107	Ps_139280	Ps_138392	Ps_134157	Ps_130362	Ps_133726	Ps_128757	Ps_127807	Ps_139275	Ps_140288	Ps_140975	Ps_143361	Ps_144035	Ps_158209	Ps_109232	Ps_127354	Ps_139362	Ps_139442	Ps_141872	Ps_132967	Ps_136802	Ps_155746	PsXEG1
		28.42	34.4086	23.7143	25.25	30.856	37.5527	27.5527	29.7008	30.7587	33.6372	34.75	34.5137	30.9931	26.2077	34.4828	38.0326	38.0885	34.7756	33.7423	30.9168	36.6534	33.8677	37.9138	37.6123	36.6667	30.3352	38.6154	84.639	87.0711	89.3932
		28.9566	32.9787	22.9697	25.7401	30.9909	38.4211	27.9807	30.0918	31.8213	33.9048	35.2941	34.3005	30.1704	26.2857	35.5309	38.7029	39.0047	34.1476	33.5556	31.9858	37.0297	34.8434	37.6317	38.4211	36.0127	30.1446	37.4808	86.2944	88.7544	89.4946
		26.925	33.2334	23.0958	26.5079	31.1623	38.3739	28.9143	32.2581	29.452	35.2147	34.6907	35.0285	31.1834	25.9112	37.081	38.5611	37.3421	32.8042	34.8786	31.7639	37.5246	33.8816	38.3333	38.4817	36.7171	30.4709	38.0216	83.0886	84.252	89.65
		35.5	41.1684	20.5044	17.8608	27.6727	28.9426	22.2551	18.1995	37.5901	17.7258	16.7651	32.5424	20.8603	18.1262	25.9677	18.2532	22.593	35.8333	23.2	38.8858	28.3978	28.6617	17.7815	23.3555	18.998	42.276	46.4723	78.7479	80.9145	80.6
		30.5	40.566	20.4567	18.1302	27.9665	28.7783	22.2874	18.5922	36.4615	17.9558	17.9464	33.0712	20.7912	17.5587	26.4151	19.7349	24.7271	36.5866	23.6292	38.3379	29.5767	28.304	18.3435	23.9445	19.2732	42.3375	46.7851	80.3954	80.5897	84.3
		32.5	40.7258	20.7653	18.2429	28.0756	29.1346	22.2765	18.2609	36.5729	18.0617	18.2478	32.5	20.9217	17.8153	26.5328	21.6856	25.5191	37.0842	23.6251	38.5169	30.0167	28.3221	18.3278	24.1587	19.5454	42.386	46.6387	76.8128	80.756	84.2
	Average	30.4669	37.1802	21.9177	21.9553	29.454	33.5339	25.2111	24.5172	33.7761	26.0833	26.2824	33.6594	25.82	21.9841	31.0017	29.1617	31.2124	35.2053	28.7718	35.0679	33.1998	31.3134	28.0553	30.9956	27.8689	36.3251	42.3357	81.663	83.7229	86.273
	SD	3.11393	4.02125	1.49549	4.26811	1.70481	5.03013	3.24856	6.81216	3.49867	8.96516	9.46819	1.09118	5.44675	4.55216	5.21417	10.216	7.67255	1.60629	5.81142	3.86813	4.28059	3.18174	10.8538	7.87137	9.42199	6.5825	4.72115	3.6323	3.55846	3.79186
			GFP vs Ps_109355	GFP vs Ps_135639	GFP vs Ps_130258	GFP vs Ps_131458	GFP vs Ps_127940	GFP vs Ps_109387	GFP vs Ps_136107	GFP vs Ps_139280	GFP vs Ps_138392	GFP vs Ps_134157	GFP vs Ps_130362	GFP vs Ps_133726	GFP vs Ps_128757	GFP vs Ps_127807	GFP vs Ps_139275	GFP vs Ps_140288	GFP vs Ps_140975	GFP vs Ps_143361	GFP vs Ps_144035	GFP vs Ps_158209	GFP vs Ps_109232	GFP vs Ps_127354	GFP vs Ps_139362	GFP vs Ps_139442	GFP vs Ps_141872	GFP vs Ps_132967	GFP vs Ps_136802	GFP vs Ps_155746	GFP vs PsXEG1
		P value	0.4717	0.1675	0.1717	0.9996	0.9946	0.8088	0.6496	0.9937	0.9488	0.9675	0.9941	0.9169	0.1749	0.9998	0.9995	0.9997	0.9036	0.9993	0.9234	0.9988	0.9997	0.999	0.9998	0.9988	0.6716	0.0113	<0.0001	<0.0001	<0.0001

## Sheet: Supplementary Fig. 5
Supplementary Figure 5a
	eGFP-PsTET1 + RFP-AtTET8				eGFP-PsTET3 + RFP-AtTET8
	Distance (μm)	GFP	RFP		Distance (μm)	GFP	RFP
	0	2	0		0	0	0
	0.695314	0	0		0.690895	0	0
	1.39063	3	0		1.38179	0	3
	2.08594	0	0		2.07268	1	0
	2.78126	1	0		2.76358	0	0
	3.47657	0	0		3.45447	0	0
	4.17189	0	0		4.14537	0	0
	4.8672	3	1		4.83626	0	2
	5.56252	0	0		5.52716	0	0
	6.25783	2	0		6.21805	0	3
	6.95314	4	4		6.90895	2	1
	7.64846	116	146		7.59984	18	2
	8.34377	255	255		8.29074	255	220
	9.03909	255	254		8.98163	255	255
	9.7344	251	255		9.67253	255	255
	10.4297	186	255		10.3634	255	255
	11.125	2	45		11.0543	26	3
	11.8203	2	45		11.7452	0	2
	12.5157	3	2		12.4361	1	0
	13.211	0	1		13.127	0	0
	13.9063	5	0		13.8179	0	0
	14.6016	2	0		14.5088	1	1
	15.2969	0	1		15.1997	4	0
	15.9922	0	2		15.8906	0	0
	16.6875	0	0		16.5815	0	0
					17.2724	0	0
					17.9633	0	0
					18.6542	0	0
					19.3451	0	0
					20.0359	0	0
					20.7268	1	0
					21.4177	0	0

[truncated: 16 more sheets: Supplementary Fig. 6, Supplementary Fig. 7, Supplementary Fig. 8, Supplementary Fig. 9, Supplementary Fig. 11, Supplementary Fig. 13, Supplementary Fig. 14, Supplementary Fig. 15, Supplementary Fig. 16, Supplementary Fig. 17, Supplementary Fig. 18, Supplementary Fig. 19, Supplementary Fig. 20, Supplementary Fig. 21, Supplementay Fig. 22, Supplementary Fig. 23]
